# Supplementary material for: Interfacial alloying between lead halide perovskite crystals and hybrid glasses
Source: Nat Commun. 2023 Nov 22;14:7612. doi: 10.1038/s41467-023-43247-6 (PMC10665442; doi:10.1038/s41467-023-43247-6)
Supplement: Supplementary file 3 — Source Data [file 41467_2023_43247_MOESM3_ESM.xlsx]

## Sheet: Fig.1c
Two theta	Intensity (gamma phase)		Two theta	Intensity (delta phase)		Two theta	Intensity
1	0		3	287		2	1%CsPbI3	5%CsPbI3	10%CsPbI3	25%CsPbI3	40%CsPbI3	50%CsPbI3	55%CsPbI3	70%CsPbI3	75%CsPbI3	85%CsPbI3
1.01	0.24472		3.03	334		2.02	3577	6675	9307	11055	14264	16629	18930	21969	24800	26570
1.02	0.24014		3.06	308		2.039	3542	6635	9226	11067	14169	16542	18875	21891	24678	26469
1.03	0.23569		3.09	341		2.059	3457	6605	9217	11002	14153	16430	18800	21773	24567	26510
1.04	0.23137		3.12	275		2.078	3472	6532	9074	10956	14109	16446	18766	21738	24500	26401
1.05	0.22716		3.15	333		2.098	3390	6463	9026	10903	13968	16334	18703	21686	24377	26334
1.06	0.22308		3.18	309		2.117	3378	6338	8942	10875	13895	16309	18691	21537	24251	26255
1.07	0.2191		3.21	296		2.137	3400	6356	8843	10879	13814	16280	18618	21624	24231	26173
1.08	0.21524		3.24	277		2.156	3387	6299	8810	10777	13795	16186	18559	21446	24178	26084
1.09	0.21148		3.27	301		2.176	3343	6166	8757	10784	13750	16183	18552	21329	24087	26063
1.1	0.20782		3.3	298		2.195	3340	6133	8736	10762	13657	16156	18462	21426	24019	26012
1.11	0.20426		3.33	314		2.215	3242	6122	8663	10722	13645	16031	18424	21337	23868	26011
1.12	0.20079		3.36	298		2.234	3231	6025	8604	10728	13581	16035	18384	21259	23998	25948
1.13	0.19741		3.39	285		2.254	3183	6068	8507	10668	13540	15963	18345	21199	23834	25885
1.14	0.19412		3.42	309		2.273	3213	5955	8526	10649	13510	15944	18353	21183	23744	25866
1.15	0.19091		3.45	279		2.293	3132	5922	8486	10642	13481	15861	18290	21121	23727	25800
1.16	0.18779		3.48	302		2.312	3186	5882	8460	10593	13475	15916	18277	21119	23603	25860
1.17	0.18474		3.51	313		2.332	3127	5908	8403	10647	13434	15876	18266	21079	23547	25778
1.18	0.18177		3.54	296		2.351	3138	5835	8310	10546	13383	15791	18241	21046	23516	25762
1.19	0.17887		3.57	284		2.371	3069	5853	8324	10583	13400	15806	18214	20999	23430	25743
1.2	0.17605		3.6	287		2.39	3097	5795	8325	10518	13347	15746	18214	20940	23445	25697
1.21	0.17329		3.63	294		2.41	3110	5767	8348	10532	13318	15729	18135	20937	23430	25709
1.22	0.1706		3.66	290		2.429	3065	5820	8287	10485	13339	15765	18129	20971	23322	25644
1.23	0.16797		3.69	273		2.449	3046	5690	8309	10490	13272	15667	18159	20920	23294	25696
1.24	0.16541		3.72	306		2.468	3015	5708	8337	10497	13248	15688	18076	20821	23325	25640
1.25	0.16291		3.75	282		2.488	2994	5695	8286	10444	13289	15685	18079	20878	23243	25631
1.26	0.16046		3.78	302		2.507	2999	5704	8263	10445	13230	15700	18125	20786	23242	25673
1.27	0.15807		3.81	322		2.527	2962	5691	8216	10466	13218	15693	18062	20852	23192	25588
1.28	0.15574		3.84	263		2.546	2993	5687	8285	10449	13250	15693	18036	20732	23110	25615
1.29	0.15346		3.87	295		2.566	3002	5697	8228	10452	13258	15608	18076	20806	23114	25588
1.3	0.15123		3.9	305		2.585	2936	5646	8207	10429	13193	15591	18040	20746	23153	25596
1.31	0.14905		3.93	317		2.605	2964	5658	8178	10384	13167	15589	18060	20766	23101	25589
1.32	0.14692		3.96	310		2.624	2962	5598	8195	10415	13165	15628	18045	20761	23088	25576
1.33	0.14484		3.99	315		2.644	2916	5648	8182	10386	13175	15604	18048	20747	23096	25552
1.34	0.1428		4.02	322		2.663	2915	5650	8197	10376	13149	15561	18032	20757	23033	25577
1.35	0.14081		4.05	332		2.683	2921	5605	8196	10404	13132	15559	18063	20741	23035	25525
1.36	0.13886		4.08	293		2.702	2914	5601	8195	10402	13143	15572	18001	20738	23022	25503
1.37	0.13695		4.11	300		2.722	2894	5624	8141	10395	13193	15558	18007	20713	23019	25522
1.38	0.13509		4.14	319		2.741	2916	5586	8156	10375	13087	15533	18010	20702	23009	25520
1.39	0.13326		4.17	323		2.761	2929	5566	8142	10416	13105	15531	17995	20731	22978	25504
1.4	0.13147		4.2	305		2.78	2910	5607	8131	10369	13148	15541	17983	20700	23014	25498
1.41	0.12972		4.23	302		2.8	2907	5627	8141	10369	13079	15508	18005	20672	22948	25499
1.42	0.128		4.26	313		2.82	2893	5578	8114	10360	13097	15529	18039	20644	22979	25507
1.43	0.12632		4.29	313		2.839	2898	5575	8122	10352	13047	15513	17997	20685	22970	25491
1.44	0.12468		4.32	290		2.859	2893	5556	8028	10385	13120	15484	18036	20593	22931	25467
1.45	0.12307		4.35	315		2.878	2862	5594	8146	10350	13117	15547	17972	20672	22943	25478
1.46	0.12149		4.38	331		2.898	2880	5559	8086	10332	13074	15532	17981	20654	22930	25487
1.47	0.11994		4.41	321		2.917	2883	5514	8095	10366	13050	15525	17951	20651	22892	25433
1.48	0.11842		4.44	319		2.937	2863	5533	8110	10372	13086	15519	17956	20638	22917	25469
1.49	0.11693		4.47	339		2.956	2861	5537	8030	10339	13064	15443	17957	20629	22910	25486
1.5	0.11547		4.5	322		2.976	2899	5539	8104	10323	13064	15478	17931	20603	22921	25482
1.51	0.11404		4.53	313		2.995	2850	5499	8081	10325	13037	15485	17941	20654	22885	25470
1.52	0.11264		4.56	315		3.015	2855	5542	8062	10340	13034	15458	17939	20642	22889	25449
1.53	0.11127		4.59	322		3.034	2851	5507	8006	10345	13017	15472	17966	20621	22922	25430
1.54	0.10992		4.62	348		3.054	2858	5531	8002	10326	13000	15465	17936	20601	22886	25443
1.55	0.10859		4.65	335		3.073	2864	5521	8070	10301	13062	15457	17910	20559	22857	25443
1.56	0.10729		4.68	347		3.093	2863	5507	8045	10330	12989	15473	17918	20574	22856	25408
1.57	0.10602		4.71	337		3.112	2820	5480	8000	10303	13059	15421	17895	20623	22803	25437
1.58	0.10477		4.74	335		3.132	2848	5457	7963	10298	13018	15412	17949	20592	22838	25410
1.59	0.10354		4.77	326		3.151	2848	5465	7998	10320	13014	15418	17907	20565	22841	25450
1.6	0.10234		4.8	369		3.171	2836	5466	8028	10253	12981	15413	17906	20581	22806	25428
1.61	0.10115		4.83	378		3.19	2862	5478	7979	10293	12977	15424	17917	20569	22832	25436
1.62	0.09999		4.86	356		3.21	2828	5446	8033	10298	12969	15399	17912	20527	22805	25404
1.63	0.09885		4.89	347		3.229	2839	5485	7995	10249	12985	15394	17871	20547	22797	25383
1.64	0.09773		4.92	342		3.249	2812	5472	7988	10290	12967	15393	17891	20548	22793	25380
1.65	0.09663		4.95	315		3.268	2829	5476	7983	10269	12956	15371	17870	20518	22796	25345
1.66	0.09555		4.98	338		3.288	2814	5463	7953	10268	12982	15403	17852	20548	22774	25364
1.67	0.09448		5.01	328		3.307	2834	5452	7967	10259	12915	15402	17866	20524	22795	25393
1.68	0.09344		5.04	333		3.327	2794	5372	7960	10275	12937	15364	17853	20494	22731	25372
1.69	0.09242		5.07	371		3.346	2821	5402	7945	10267	12922	15370	17857	20458	22753	25360
1.7	0.09141		5.1	362		3.366	2779	5431	7951	10288	12931	15346	17838	20505	22748	25390
1.71	0.09042		5.13	376		3.385	2795	5413	7947	10267	12949	15366	17859	20493	22753	25316
1.72	0.08944		5.16	367		3.405	2805	5416	7940	10243	12928	15369	17839	20462	22734	25340
1.73	0.08849		5.19	348		3.424	2779	5394	7970	10254	12916	15359	17834	20508	22735	25333
1.74	0.08755		5.22	338		3.444	2778	5381	7936	10226	12919	15341	17825	20476	22732	25350
1.75	0.08662		5.25	334		3.463	2776	5423	7932	10232	12880	15335	17825	20488	22702	25372
1.76	0.08571		5.28	344		3.483	2778	5427	7899	10252	12902	15340	17813	20462	22703	25335
1.77	0.08482		5.31	356		3.502	2735	5354	7911	10235	12847	15346	17808	20418	22719	25323
1.78	0.08394		5.34	350		3.522	2774	5402	7955	10223	12878	15318	17821	20446	22722	25341
1.79	0.08307		5.37	337		3.541	2737	5360	7880	10248	12874	15341	17791	20415	22708	25321
1.8	0.08222		5.4	333		3.561	2740	5328	7894	10227	12896	15309	17810	20441	22708	25297
1.81	0.08138		5.43	329		3.58	2751	5358	7879	10182	12870	15304	17780	20411	22706	25290
1.82	0.08056		5.46	353		3.6	2766	5367	7888	10229	12870	15307	17784	20426	22688	25291
1.83	0.07975		5.49	339		3.619	2750	5338	7883	10215	12860	15282	17742	20352	22651	25273
1.84	0.07895		5.52	380		3.639	2738	5354	7862	10179	12845	15310	17767	20362	22655	25291
1.85	0.07816		5.55	352		3.658	2729	5326	7888	10191	12819	15253	17735	20348	22672	25277
1.86	0.07739		5.58	360		3.678	2724	5340	7837	10185	12832	15286	17718	20370	22653	25261
1.87	0.07663		5.61	351		3.697	2716	5274	7827	10166	12782	15268	17670	20320	22631	25254
1.88	0.07588		5.64	357		3.717	2709	5288	7793	10153	12788	15257	17663	20273	22639	25217
1.89	0.07514		5.67	370		3.736	2700	5299	7797	10135	12766	15209	17653	20273	22636	25219
1.9	0.07442		5.7	333		3.756	2685	5197	7711	10132	12705	15210	17641	20211	22629	25192
1.91	0.0737		5.73	333		3.775	2697	5210	7713	10103	12704	15143	17632	20194	22617	25176
1.92	0.073		5.76	350		3.795	2668	5176	7686	10120	12644	15156	17590	20145	22616	25154
1.93	0.07231		5.79	324		3.815	2671	5148	7676	10117	12662	15114	17593	20174	22603	25123
1.94	0.07162		5.82	367		3.834	2664	5158	7658	10100	12639	15109	17589	20139	22620	25123
1.95	0.07095		5.85	368		3.854	2659	5152	7671	10118	12635	15122	17594	20140	22606	25099
1.96	0.07029		5.88	364		3.873	2669	5161	7679	10093	12635	15135	17578	20106	22598	25121
1.97	0.06964		5.91	324		3.893	2661	5166	7672	10105	12642	15139	17566	20114	22598	25113
1.98	0.06899		5.94	352		3.912	2651	5154	7653	10086	12634	15112	17575	20129	22609	25117
1.99	0.06836		5.97	346		3.932	2633	5125	7655	10103	12624	15115	17585	20114	22596	25097
2	0.06773		6	345		3.951	2642	5161	7649	10086	12631	15095	17575	20116	22591	25115
2.01	0.06712		6.03	310		3.971	2644	5142	7647	10103	12630	15106	17575	20107	22597	25098
2.02	0.06651		6.06	334		3.99	2662	5137	7639	10102	12632	15114	17567	20094	22599	25089
2.03	0.06592		6.09	324		4.01	2630	5151	7628	10103	12615	15087	17571	20098	22587	25097
2.04	0.06533		6.12	352		4.029	2625	5130	7632	10078	12630	15096	17562	20089	22585	25093
2.05	0.06475		6.15	361		4.049	2621	5128	7631	10096	12607	15117	17560	20091	22592	25097
2.06	0.06417		6.18	361		4.068	2645	5137	7642	10088	12626	15106	17572	20089	22574	25086
2.07	0.06361		6.21	327		4.088	2619	5123	7627	10082	12622	15099	17585	20093	22595	25104
2.08	0.06305		6.24	349		4.107	2626	5130	7623	10090	12611	15093	17550	20087	22606	25085
2.09	0.0625		6.27	337		4.127	2615	5128	7668	10080	12610	15107	17546	20093	22583	25101
2.1	0.06196		6.3	361		4.146	2625	5144	7656	10096	12617	15088	17572	20088	22595	25101
2.11	0.06143		6.33	384		4.166	2647	5137	7647	10092	12603	15101	17573	20079	22600	25084
2.12	0.0609		6.36	358		4.185	2609	5124	7653	10079	12602	15106	17567	20098	22587	25089
2.13	0.06039		6.39	359		4.205	2647	5130	7629	10100	12601	15099	17568	20080	22591	25096
2.14	0.05987		6.42	309		4.224	2629	5144	7679	10114	12616	15092	17568	20095	22583	25078
2.15	0.05937		6.45	339		4.244	2649	5146	7629	10090	12596	15084	17565	20100	22589	25080
2.16	0.05887		6.48	341		4.263	2644	5143	7651	10089	12613	15104	17571	20103	22576	25097
2.17	0.05838		6.51	369		4.283	2652	5134	7642	10083	12607	15087	17582	20083	22591	25112
2.18	0.05789		6.54	343		4.302	2640	5139	7643	10097	12583	15088	17580	20093	22583	25081
2.19	0.05742		6.57	350		4.322	2644	5133	7629	10067	12590	15097	17572	20106	22585	25105
2.2	0.05694		6.6	350		4.341	2646	5119	7634	10085	12595	15077	17553	20106	22580	25092
2.21	0.05648		6.63	359		4.361	2638	5119	7632	10095	12603	15088	17560	20064	22586	25088
2.22	0.05602		6.66	385		4.38	2625	5141	7654	10087	12606	15079	17566	20086	22588	25086
2.23	0.05557		6.69	329		4.4	2615	5135	7638	10091	12609	15086	17557	20087	22583	25092
2.24	0.05512		6.72	339		4.419	2646	5126	7647	10086	12610	15104	17556	20090	22586	25093
2.25	0.05468		6.75	356		4.439	2647	5140	7626	10079	12609	15101	17560	20101	22594	25107
2.26	0.05424		6.78	359		4.458	2635	5107	7663	10098	12605	15091	17566	20106	22576	25093
2.27	0.05381		6.81	340		4.478	2643	5146	7648	10090	12608	15079	17562	20100	22584	25091
2.28	0.05339		6.84	360		4.497	2639	5157	7664	10085	12609	15084	17560	20077	22590	25096
2.29	0.05297		6.87	386		4.517	2653	5133	7641	10063	12609	15091	17565	20088	22585	25103
2.3	0.05255		6.9	382		4.536	2638	5163	7636	10110	12587	15087	17571	20090	22568	25092
2.31	0.05214		6.93	333		4.556	2642	5135	7638	10098	12604	15088	17567	20095	22584	25066
2.32	0.05174		6.96	373		4.575	2640	5117	7655	10088	12604	15113	17571	20083	22588	25104
2.33	0.05134		6.99	381		4.595	2635	5154	7655	10112	12620	15102	17566	20090	22589	25090
2.34	0.05095		7.02	354		4.614	2651	5122	7651	10083	12595	15104	17562	20100	22568	25086
2.35	0.05056		7.05	366		4.634	2650	5122	7629	10099	12610	15103	17563	20093	22591	25089
2.36	0.05018		7.08	355		4.653	2640	5125	7646	10075	12600	15081	17577	20080	22594	25090
2.37	0.0498		7.11	375		4.673	2656	5129	7649	10099	12604	15092	17560	20083	22586	25081
2.38	0.04942		7.14	363		4.692	2629	5134	7640	10092	12597	15094	17559	20086	22578	25103
2.39	0.04905		7.17	342		4.712	2669	5140	7644	10091	12597	15092	17552	20071	22595	25084
2.4	0.04869		7.2	352		4.731	2632	5143	7640	10086	12595	15081	17566	20089	22586	25081
2.41	0.04832		7.23	347		4.751	2630	5131	7636	10075	12609	15103	17545	20073	22571	25098
2.42	0.04797		7.26	370		4.771	2642	5141	7650	10092	12607	15082	17554	20081	22599	25093
2.43	0.04762		7.29	365		4.79	2655	5132	7629	10084	12598	15084	17565	20090	22591	25085
2.44	0.04727		7.32	327		4.81	2639	5139	7662	10076	12605	15077	17560	20103	22578	25080
2.45	0.04692		7.35	341		4.829	2654	5125	7639	10072	12620	15096	17590	20112	22591	25086
2.46	0.04658		7.38	356		4.849	2642	5130	7656	10082	12583	15082	17575	20069	22590	25087
2.47	0.04625		7.41	353		4.868	2642	5139	7639	10079	12589	15097	17555	20105	22577	25096
2.48	0.04592		7.44	354		4.888	2682	5141	7668	10096	12610	15087	17560	20084	22585	25094
2.49	0.04559		7.47	379		4.907	2657	5159	7663	10102	12610	15086	17554	20104	22577	25083
2.5	0.04526		7.5	356		4.927	2635	5125	7645	10093	12604	15095	17560	20083	22582	25096
2.51	0.04494		7.53	379		4.946	2651	5119	7652	10080	12600	15085	17552	20081	22576	25086
2.52	0.04463		7.56	361		4.966	2629	5144	7648	10084	12599	15086	17567	20096	22609	25095
2.53	0.04431		7.59	394		4.985	2634	5137	7639	10062	12615	15076	17554	20079	22574	25102
2.54	0.044		7.62	366		5.005	2660	5138	7659	10085	12589	15095	17571	20082	22582	25088
2.55	0.0437		7.65	375		5.024	2639	5136	7653	10063	12598	15092	17560	20089	22583	25086
2.56	0.04339		7.68	368		5.044	2636	5120	7651	10081	12609	15078	17559	20079	22576	25105
2.57	0.04309		7.71	385		5.063	2650	5141	7634	10088	12605	15080	17571	20078	22581	25085
2.58	0.0428		7.74	365		5.083	2640	5132	7637	10090	12605	15084	17558	20086	22586	25103
2.59	0.04251		7.77	382		5.102	2646	5147	7652	10093	12586	15069	17565	20070	22570	25080
2.6	0.04222		7.8	387		5.122	2676	5126	7657	10087	12603	15094	17566	20072	22574	25074
2.61	0.04193		7.83	386		5.141	2655	5133	7657	10084	12594	15075	17549	20080	22567	25087
2.62	0.04165		7.86	366		5.161	2646	5128	7640	10085	12595	15090	17547	20088	22588	25084
2.63	0.04137		7.89	354		5.18	2634	5143	7645	10070	12609	15097	17563	20083	22593	25108
2.64	0.04109		7.92	354		5.2	2672	5145	7659	10071	12609	15074	17563	20090	22575	25093
2.65	0.04082		7.95	372		5.219	2653	5130	7657	10090	12611	15074	17560	20091	22584	25084
2.66	0.04055		7.98	351		5.239	2650	5113	7661	10083	12596	15107	17556	20087	22564	25070
2.67	0.04028		8.01	387		5.258	2654	5130	7677	10081	12607	15085	17569	20096	22583	25096
2.68	0.04002		8.04	356		5.278	2667	5136	7641	10076	12597	15080	17572	20070	22568	25090
2.69	0.03976		8.07	385		5.297	2635	5137	7662	10085	12594	15071	17540	20081	22589	25094
2.7	0.0395		8.1	387		5.317	2674	5145	7634	10069	12601	15083	17570	20076	22601	25094
2.71	0.03924		8.13	358		5.336	2651	5122	7661	10091	12606	15099	17547	20084	22565	25108
2.72	0.03899		8.16	361		5.356	2668	5137	7633	10079	12598	15082	17555	20092	22577	25092
2.73	0.03874		8.19	365		5.375	2632	5129	7668	10075	12591	15085	17560	20083	22582	25093
2.74	0.03849		8.22	359		5.395	2641	5155	7659	10090	12599	15093	17568	20106	22585	25082
2.75	0.03824		8.25	379		5.414	2697	5127	7662	10082	12585	15092	17568	20106	22566	25093
2.76	0.038		8.28	376		5.434	2647	5120	7678	10097	12625	15077	17570	20083	22586	25098
2.77	0.03776		8.31	367		5.453	2665	5131	7646	10072	12585	15105	17561	20086	22574	25099
2.78	0.03752		8.34	364		5.473	2675	5121	7644	10073	12596	15082	17558	20079	22568	25095
2.79	0.03729		8.37	422		5.492	2656	5140	7648	10079	12603	15082	17560	20078	22578	25096
2.8	0.03705		8.4	396		5.512	2655	5118	7645	10090	12589	15087	17558	20075	22587	25105
2.81	0.03682		8.43	419		5.531	2661	5177	7655	10099	12595	15092	17558	20077	22553	25067
2.82	0.0366		8.46	396		5.551	2667	5147	7653	10084	12606	15096	17558	20083	22568	25102
2.83	0.03637		8.49	402		5.57	2636	5128	7638	10087	12594	15095	17563	20069	22564	25104
2.84	0.03615		8.52	395		5.59	2655	5164	7656	10081	12601	15072	17566	20081	22573	25105
2.85	0.03593		8.55	414		5.609	2655	5165	7666	10067	12610	15086	17553	20091	22584	25101
2.86	0.03571		8.58	381		5.629	2666	5140	7656	10084	12602	15084	17546	20081	22571	25071
2.87	0.03549		8.61	396		5.648	2670	5137	7666	10074	12606	15096	17555	20069	22580	25092
2.88	0.03528		8.64	372		5.668	2647	5154	7658	10088	12607	15081	17562	20073	22580	25100
2.89	0.03506		8.67	390		5.687	2670	5143	7663	10087	12585	15065	17550	20075	22569	25077
2.9	0.03485		8.7	391		5.707	2646	5153	7649	10081	12599	15083	17557	20062	22572	25099
2.91	0.03465		8.73	390		5.726	2661	5124	7647	10065	12591	15095	17555	20073	22586	25102
2.92	0.03444		8.76	385		5.746	2674	5143	7676	10070	12610	15090	17551	20071	22579	25086
2.93	0.03424		8.79	417		5.766	2673	5144	7642	10077	12584	15064	17557	20082	22579	25064
2.94	0.03403		8.82	407		5.785	2656	5161	7646	10063	12617	15084	17571	20075	22578	25084
2.95	0.03383		8.85	431		5.805	2646	5129	7655	10089	12584	15091	17555	20058	22564	25103
2.96	0.03364		8.88	459		5.824	2635	5134	7650	10075	12597	15084	17570	20076	22575	25081
2.97	0.03344		8.91	470		5.844	2675	5129	7660	10079	12607	15099	17557	20083	22579	25088
2.98	0.03325		8.94	471		5.863	2667	5139	7670	10095	12586	15082	17554	20088	22577	25083
2.99	0.03305		8.97	439		5.883	2659	5123	7657	10073	12601	15076	17569	20068	22575	25078
3	0.03286		9	486		5.902	2653	5163	7673	10074	12592	15088	17564	20073	22579	25073
3.01	0.03268		9.03	500		5.922	2680	5135	7666	10080	12599	15069	17563	20072	22567	25079
3.02	0.03249		9.06	502		5.941	2650	5142	7662	10064	12600	15091	17558	20076	22578	25074
3.03	0.0323		9.09	485		5.961	2688	5139	7650	10081	12596	15080	17544	20060	22573	25072
3.04	0.03212		9.12	461		5.98	2650	5139	7678	10055	12604	15074	17565	20079	22570	25064
3.05	0.03194		9.15	453		6	2669	5144	7670	10074	12599	15077	17549	20084	22562	25073
3.06	0.03176		9.18	491		6.019	2653	5169	7657	10076	12594	15075	17556	20067	22578	25076
3.07	0.03158		9.21	437		6.039	2646	5146	7673	10070	12606	15089	17551	20065	22575	25065
3.08	0.03141		9.24	423		6.058	2658	5146	7685	10082	12585	15076	17564	20076	22550	25074
3.09	0.03123		9.27	411		6.078	2677	5140	7650	10102	12590	15074	17569	20072	22565	25086
3.1	0.03106		9.3	421		6.097	2690	5158	7657	10085	12585	15082	17561	20083	22576	25079
3.11	0.03089		9.33	414		6.117	2653	5147	7674	10080	12596	15081	17550	20084	22566	25073
3.12	0.03072		9.36	445		6.136	2673	5158	7682	10088	12595	15080	17549	20086	22558	25067
3.13	0.03055		9.39	397		6.156	2661	5149	7671	10084	12627	15069	17561	20087	22561	25066
3.14	0.03038		9.42	433		6.175	2683	5163	7664	10083	12589	15084	17554	20073	22564	25075
3.15	0.03022		9.45	450		6.195	2687	5142	7675	10087	12605	15085	17552	20070	22572	25068
3.16	0.03006		9.48	445		6.214	2641	5126	7645	10090	12605	15076	17553	20093	22563	25068
3.17	0.02989		9.51	433		6.234	2669	5118	7655	10086	12599	15081	17540	20088	22572	25090
3.18	0.02973		9.54	428		6.253	2663	5129	7660	10054	12615	15090	17566	20068	22573	25071
3.19	0.02957		9.57	460		6.273	2672	5144	7635	10080	12588	15092	17557	20064	22553	25067
3.2	0.02942		9.6	432		6.292	2662	5158	7662	10087	12607	15072	17561	20070	22565	25073
3.21	0.02926		9.63	465		6.312	2668	5137	7675	10084	12611	15078	17549	20064	22577	25073
3.22	0.02911		9.66	488		6.331	2650	5142	7661	10087	12573	15092	17564	20077	22561	25080
3.23	0.02895		9.69	500		6.351	2662	5160	7682	10073	12579	15072	17555	20078	22558	25064
3.24	0.0288		9.72	486		6.37	2665	5170	7661	10072	12587	15080	17556	20068	22568	25051
3.25	0.02865		9.75	536		6.39	2666	5156	7660	10093	12583	15070	17556	20077	22561	25076
3.26	0.0285		9.78	584		6.409	2689	5142	7646	10061	12611	15076	17550	20057	22557	25055
3.27	0.02835		9.81	665		6.429	2659	5162	7671	10080	12601	15080	17553	20067	22575	25065
3.28	0.02821		9.84	726		6.448	2675	5153	7640	10078	12600	15093	17537	20064	22571	25057
3.29	0.02806		9.87	786		6.468	2677	5142	7678	10087	12595	15074	17559	20072	22565	25065
3.3	0.02792		9.9	875		6.487	2661	5142	7658	10082	12581	15081	17547	20085	22566	25066
3.31	0.02777		9.93	910		6.507	2650	5134	7655	10077	12595	15078	17562	20074	22576	25059
3.32	0.02763		9.96	896		6.526	2685	5154	7677	10086	12591	15070	17552	20056	22570	25059
3.33	0.02749		9.99	900		6.546	2681	5150	7666	10084	12588	15068	17550	20071	22571	25077
3.34	0.02735		10.02	923		6.565	2664	5167	7685	10081	12605	15081	17555	20086	22564	25053
3.35	0.02722		10.05	936		6.585	2680	5145	7656	10088	12609	15065	17567	20069	22565	25073
3.36	0.02708		10.08	792		6.604	2678	5127	7670	10089	12603	15091	17566	20068	22574	25062
3.37	0.02694		10.11	773		6.624	2659	5137	7675	10071	12612	15052	17555	20056	22579	25070
3.38	0.02681		10.14	614		6.643	2670	5157	7659	10091	12600	15072	17550	20069	22559	25068
3.39	0.02668		10.17	538		6.663	2667	5145	7684	10093	12583	15070	17560	20075	22564	25061
3.4	0.02654		10.2	513		6.682	2689	5138	7663	10094	12587	15067	17554	20065	22574	25058
3.41	0.02641		10.23	471		6.702	2640	5150	7684	10087	12585	15082	17547	20069	22554	25068
3.42	0.02628		10.26	452		6.721	2663	5147	7667	10069	12599	15102	17569	20064	22561	25064
3.43	0.02615		10.29	453		6.741	2671	5151	7661	10079	12615	15060	17549	20064	22558	25047
3.44	0.02603		10.32	452		6.761	2671	5152	7668	10085	12607	15076	17549	20067	22562	25053
3.45	0.0259		10.35	438		6.78	2693	5162	7695	10085	12606	15076	17558	20061	22564	25066
3.46	0.02578		10.38	442		6.8	2669	5171	7658	10092	12586	15072	17546	20063	22567	25053
3.47	0.02565		10.41	446		6.819	2660	5168	7652	10066	12590	15082	17554	20091	22569	25066
3.48	0.02553		10.44	452		6.839	2663	5137	7676	10074	12601	15074	17551	20077	22578	25062
3.49	0.02541		10.47	420		6.858	2677	5160	7666	10074	12599	15068	17556	20060	22575	25046
3.5	0.02528		10.5	425		6.878	2674	5149	7673	10072	12603	15073	17546	20075	22558	25046
3.51	0.02516		10.53	414		6.897	2668	5154	7686	10064	12591	15076	17552	20084	22560	25061
3.52	0.02504		10.56	427		6.917	2700	5170	7654	10077	12585	15069	17555	20089	22567	25071
3.53	0.02493		10.59	453		6.936	2677	5167	7674	10080	12578	15080	17556	20075	22572	25062
3.54	0.02481		10.62	416		6.956	2686	5140	7677	10075	12588	15074	17560	20074	22577	25043
3.55	0.02469		10.65	437		6.975	2680	5169	7695	10082	12594	15069	17545	20063	22565	25042
3.56	0.02458		10.68	393		6.995	2648	5157	7676	10077	12598	15073	17557	20071	22571	25084
3.57	0.02446		10.71	402		7.014	2702	5146	7695	10081	12607	15073	17557	20068	22573	25065
3.58	0.02435		10.74	419		7.034	2661	5155	7666	10079	12594	15061	17555	20079	22570	25058
3.59	0.02424		10.77	420		7.053	2690	5132	7673	10064	12602	15098	17534	20062	22576	25063
3.6	0.02412		10.8	410		7.073	2678	5153	7694	10097	12595	15078	17562	20065	22561	25049
3.61	0.02401		10.83	413		7.092	2707	5144	7688	10088	12607	15073	17546	20071	22550	25060
3.62	0.0239		10.86	384		7.112	2677	5132	7667	10084	12595	15080	17549	20067	22566	25063
3.63	0.02379		10.89	423		7.131	2661	5166	7671	10068	12593	15091	17563	20065	22566	25071
3.64	0.02369		10.92	414		7.151	2701	5148	7676	10084	12594	15089	17565	20073	22573	25054
3.65	0.02358		10.95	406		7.17	2647	5161	7672	10081	12609	15084	17556	20067	22571	25062
3.66	0.02347		10.98	418		7.19	2681	5162	7683	10089	12599	15059	17550	20073	22558	25050
3.67	0.02337		11.01	442		7.209	2675	5178	7660	10092	12595	15071	17550	20074	22558	25057
3.68	0.02326		11.04	374		7.229	2688	5170	7696	10081	12593	15069	17537	20077	22577	25044
3.69	0.02316		11.07	434		7.248	2681	5148	7684	10071	12596	15085	17555	20077	22570	25068
3.7	0.02306		11.1	376		7.268	2681	5164	7672	10084	12584	15079	17545	20069	22558	25054
3.71	0.02295		11.13	404		7.287	2678	5160	7678	10072	12605	15100	17562	20085	22556	25056
3.72	0.02285		11.16	411		7.307	2701	5155	7671	10068	12602	15062	17550	20073	22556	25071
3.73	0.02275		11.19	429		7.326	2683	5133	7686	10075	12595	15089	17551	20066	22567	25069
3.74	0.02265		11.22	433		7.346	2689	5158	7695	10085	12599	15073	17542	20075	22573	25056
3.75	0.02255		11.25	443		7.365	2684	5152	7655	10085	12584	15090	17563	20076	22562	25052
3.76	0.02245		11.28	436		7.385	2681	5163	7681	10106	12579	15075	17547	20063	22568	25061
3.77	0.02236		11.31	409		7.404	2681	5168	7691	10071	12572	15080	17562	20079	22555	25059
3.78	0.02226		11.34	392		7.424	2687	5160	7695	10083	12588	15084	17538	20062	22553	25065
3.79	0.02216		11.37	437		7.443	2680	5162	7650	10075	12609	15072	17547	20063	22561	25043
3.8	0.02207		11.4	442		7.463	2691	5175	7681	10071	12606	15065	17555	20085	22560	25059
3.81	0.02197		11.43	420		7.482	2695	5160	7658	10089	12594	15080	17535	20072	22571	25063
3.82	0.02188		11.46	415		7.502	2706	5154	7692	10082	12599	15084	17556	20066	22564	25060
3.83	0.02179		11.49	414		7.521	2700	5167	7680	10074	12598	15073	17554	20066	22554	25070
3.84	0.02169		11.52	451		7.541	2716	5177	7678	10080	12576	15075	17554	20069	22565	25040
3.85	0.0216		11.55	439		7.56	2694	5145	7669	10082	12598	15068	17552	20067	22564	25059
3.86	0.02151		11.58	440		7.58	2698	5148	7690	10085	12591	15057	17552	20071	22568	25071
3.87	0.02142		11.61	424		7.599	2683	5160	7679	10084	12608	15079	17558	20087	22557	25071
3.88	0.02133		11.64	418		7.619	2717	5173	7663	10083	12588	15089	17550	20063	22561	25061
3.89	0.02124		11.67	402		7.638	2677	5164	7706	10077	12610	15066	17557	20077	22567	25067
3.9	0.02115		11.7	420		7.658	2699	5164	7690	10079	12592	15081	17542	20065	22568	25040
3.91	0.02107		11.73	420		7.677	2685	5166	7683	10096	12610	15078	17553	20086	22576	25069
3.92	0.02098		11.76	389		7.697	2698	5178	7676	10082	12586	15079	17551	20068	22548	25063
3.93	0.02089		11.79	437		7.716	2695	5155	7689	10082	12597	15076	17552	20071	22548	25053
3.94	0.02081		11.82	459		7.736	2713	5161	7696	10079	12602	15085	17547	20076	22557	25063
3.95	0.02072		11.85	468		7.756	2699	5169	7683	10075	12597	15063	17552	20066	22569	25072
3.96	0.02064		11.88	465		7.775	2687	5181	7688	10069	12583	15080	17557	20064	22552	25063
3.97	0.02055		11.91	447		7.795	2685	5179	7679	10075	12588	15071	17556	20077	22560	25049
3.98	0.02047		11.94	421		7.814	2727	5183	7677	10086	12581	15091	17542	20065	22561	25066
3.99	0.02039		11.97	418		7.834	2694	5160	7670	10084	12604	15077	17538	20072	22572	25067
4	0.0203		12	451		7.853	2716	5163	7697	10083	12600	15072	17555	20078	22578	25060
4.01	0.02022		12.03	403		7.873	2715	5146	7671	10101	12609	15096	17550	20077	22554	25060
4.02	0.02014		12.06	420		7.892	2713	5173	7679	10069	12604	15083	17539	20060	22558	25060
4.03	0.02006		12.09	429		7.912	2687	5169	7689	10080	12606	15069	17560	20080	22549	25053
4.04	0.01998		12.12	455		7.931	2699	5151	7677	10087	12601	15069	17545	20065	22548	25062
4.05	0.0199		12.15	401		7.951	2702	5143	7690	10078	12595	15067	17553	20065	22560	25055
4.06	0.01982		12.18	392		7.97	2709	5155	7677	10083	12605	15077	17541	20076	22554	25065
4.07	0.01975		12.21	411		7.99	2661	5168	7691	10078	12609	15075	17550	20066	22558	25053
4.08	0.01967		12.24	424		8.009	2700	5139	7677	10095	12592	15072	17552	20087	22560	25051
4.09	0.01959		12.27	449		8.029	2704	5179	7696	10080	12605	15066	17538	20069	22570	25053
4.1	0.01952		12.3	434		8.048	2702	5178	7688	10108	12590	15079	17542	20065	22554	25052
4.11	0.01944		12.33	408		8.068	2690	5165	7678	10078	12587	15071	17544	20066	22558	25048
4.12	0.01936		12.36	410		8.087	2695	5190	7712	10068	12607	15077	17553	20088	22557	25053
4.13	0.01929		12.39	392		8.107	2697	5186	7690	10083	12598	15085	17554	20067	22563	25056
4.14	0.01922		12.42	409		8.126	2717	5159	7683	10088	12601	15072	17549	20059	22570	25054
4.15	0.01914		12.45	402		8.146	2701	5161	7694	10060	12606	15086	17553	20064	22557	25043
4.16	0.01907		12.48	379		8.165	2717	5166	7656	10080	12584	15062	17550	20052	22567	25048
4.17	0.019		12.51	389		8.185	2717	5156	7685	10090	12599	15069	17534	20077	22564	25053
4.18	0.01892		12.54	394		8.204	2698	5178	7684	10075	12592	15075	17552	20055	22571	25043
4.19	0.01885		12.57	396		8.224	2703	5178	7714	10092	12579	15087	17538	20069	22561	25056
4.2	0.01878		12.6	456		8.243	2728	5153	7688	10084	12601	15070	17549	20061	22559	25051
4.21	0.01871		12.63	433		8.263	2749	5171	7702	10085	12607	15094	17533	20080	22558	25055
4.22	0.01864		12.66	419		8.282	2713	5166	7697	10094	12605	15082	17543	20069	22570	25039
4.23	0.01857		12.69	419		8.302	2721	5175	7685	10077	12587	15064	17544	20058	22556	25053
4.24	0.0185		12.72	454		8.321	2686	5206	7697	10081	12599	15058	17558	20072	22561	25046
4.25	0.01843		12.75	439		8.341	2710	5172	7725	10085	12590	15075	17544	20075	22567	25046
4.26	0.01837		12.78	403		8.36	2680	5181	7715	10092	12593	15079	17545	20060	22561	25068
4.27	0.0183		12.81	412		8.38	2710	5184	7681	10080	12582	15076	17547	20067	22549	25055
4.28	0.01823		12.84	407		8.399	2705	5171	7681	10093	12600	15076	17554	20068	22558	25060
4.29	0.01816		12.87	446		8.419	2723	5157	7716	10081	12594	15078	17551	20072	22559	25046
4.3	0.0181		12.9	403		8.438	2717	5170	7695	10100	12587	15095	17543	20069	22553	25048
4.31	0.01803		12.93	443		8.458	2717	5170	7720	10087	12601	15075	17531	20080	22560	25055
4.32	0.01797		12.96	446		8.477	2712	5188	7691	10092	12596	15078	17550	20057	22560	25056
4.33	0.0179		12.99	454		8.497	2707	5183	7718	10090	12598	15080	17546	20063	22567	25058
4.34	0.01784		13.02	490		8.516	2728	5184	7690	10089	12611	15089	17550	20067	22557	25046
4.35	0.01777		13.05	520		8.536	2724	5182	7692	10096	12584	15073	17546	20079	22552	25051
4.36	0.01771		13.08	627		8.555	2731	5181	7682	10094	12606	15078	17545	20061	22555	25049
4.37	0.01764		13.11	717		8.575	2693	5167	7697	10066	12566	15090	17533	20071	22557	25051
4.38	0.01758		13.14	783		8.594	2724	5144	7693	10100	12586	15071	17566	20067	22567	25054
4.39	0.01752		13.17	796		8.614	2742	5197	7676	10077	12584	15089	17557	20067	22575	25077
4.4	0.01746		13.2	792		8.633	2720	5176	7694	10072	12606	15079	17550	20072	22551	25052
4.41	0.0174		13.23	648		8.653	2710	5193	7693	10084	12605	15081	17543	20072	22574	25050
4.42	0.01733		13.26	572		8.672	2728	5178	7709	10100	12597	15076	17550	20069	22558	25055
4.43	0.01727		13.29	488		8.692	2727	5177	7702	10081	12610	15053	17548	20068	22571	25050
4.44	0.01721		13.32	452		8.711	2716	5192	7680	10088	12584	15088	17557	20072	22569	25052
4.45	0.01715		13.35	441		8.731	2726	5195	7717	10085	12585	15072	17550	20066	22554	25045
4.46	0.01709		13.38	433		8.751	2721	5164	7715	10089	12597	15077	17553	20079	22561	25045
4.47	0.01703		13.41	413		8.77	2721	5178	7696	10088	12599	15069	17541	20074	22555	25060
4.48	0.01698		13.44	397		8.79	2715	5191	7703	10083	12599	15085	17538	20065	22564	25055
4.49	0.01692		13.47	406		8.809	2734	5203	7694	10094	12602	15091	17545	20063	22560	25057
4.5	0.01686		13.5	424		8.829	2720	5204	7699	10087	12606	15091	17546	20080	22556	25063
4.51	0.0168		13.53	384		8.848	2739	5181	7672	10094	12605	15067	17550	20064	22571	25054
4.52	0.01674		13.56	405		8.868	2692	5167	7694	10095	12595	15086	17553	20070	22571	25056
4.53	0.01669		13.59	388		8.887	2712	5179	7715	10085	12592	15074	17550	20084	22566	25060
4.54	0.01663		13.62	392		8.907	2742	5177	7702	10083	12610	15086	17548	20056	22584	25068
4.55	0.01657		13.65	371		8.926	2720	5186	7681	10101	12620	15096	17545	20067	22568	25058
4.56	0.01652		13.68	391		8.946	2744	5191	7700	10088	12592	15087	17550	20079	22571	25051
4.57	0.01646		13.71	400		8.965	2740	5185	7707	10089	12608	15092	17536	20078	22556	25049
4.58	0.01641		13.74	376		8.985	2733	5185	7714	10104	12610	15091	17546	20080	22550	25065
4.59	0.01635		13.77	389		9.004	2745	5195	7723	10102	12596	15073	17537	20065	22553	25060
4.6	0.0163		13.8	396		9.024	2738	5170	7705	10094	12604	15076	17560	20068	22562	25064
4.61	0.01624		13.83	376		9.043	2713	5188	7731	10092	12616	15087	17549	20058	22556	25069
4.62	0.01619		13.86	389		9.063	2759	5178	7705	10102	12598	15077	17540	20062	22581	25068
4.63	0.01614		13.89	379		9.082	2747	5186	7686	10107	12605	15104	17548	20067	22566	25064
4.64	0.01608		13.92	386		9.102	2735	5177	7709	10097	12587	15087	17549	20078	22568	25056
4.65	0.01603		13.95	399		9.121	2727	5199	7728	10104	12578	15086	17553	20058	22549	25056
4.66	0.01598		13.98	393		9.141	2751	5186	7695	10089	12595	15090	17547	20076	22548	25061
4.67	0.01593		14.01	383		9.16	2710	5205	7723	10078	12592	15072	17544	20054	22557	25058
4.68	0.01588		14.04	368		9.18	2745	5168	7716	10093	12610	15076	17548	20065	22554	25051
4.69	0.01582		14.07	385		9.199	2742	5201	7721	10101	12610	15076	17548	20063	22553	25057
4.7	0.01577		14.1	404		9.219	2753	5184	7730	10093	12616	15112	17547	20054	22559	25051
4.71	0.01572		14.13	352		9.238	2765	5182	7716	10075	12597	15098	17547	20069	22561	25064
4.72	0.01567		14.16	373		9.258	2733	5173	7717	10090	12610	15076	17538	20070	22551	25070
4.73	0.01562		14.19	396		9.277	2753	5210	7726	10091	12602	15091	17553	20073	22571	25078
4.74	0.01557		14.22	410		9.297	2731	5190	7705	10091	12574	15083	17560	20060	22549	25039
4.75	0.01552		14.25	351		9.316	2742	5192	7717	10107	12599	15079	17539	20066	22546	25068
4.76	0.01547		14.28	412		9.336	2739	5190	7741	10100	12579	15081	17546	20059	22556	25063
4.77	0.01542		14.31	391		9.355	2731	5202	7705	10107	12602	15086	17533	20066	22564	25066
4.78	0.01538		14.34	386		9.375	2750	5187	7691	10105	12598	15092	17543	20071	22562	25055
4.79	0.01533		14.37	382		9.394	2747	5211	7717	10090	12595	15092	17527	20073	22561	25050
4.8	0.01528		14.4	361		9.414	2748	5184	7740	10079	12596	15085	17548	20056	22551	25071
4.81	0.01523		14.43	404		9.433	2762	5195	7741	10090	12610	15117	17560	20066	22565	25052
4.82	0.01519		14.46	369		9.453	2747	5181	7709	10092	12615	15091	17553	20057	22558	25067
4.83	0.01514		14.49	373		9.472	2734	5200	7724	10087	12582	15089	17544	20063	22564	25073
4.84	0.01509		14.52	372		9.492	2779	5212	7719	10096	12610	15089	17540	20064	22567	25067
4.85	0.01504		14.55	400		9.511	2763	5184	7716	10089	12610	15090	17550	20078	22569	25057
4.86	0.015		14.58	417		9.531	2757	5215	7725	10110	12589	15102	17557	20086	22566	25067
4.87	0.01495		14.61	381		9.55	2785	5222	7717	10104	12586	15100	17544	20067	22581	25074
4.88	0.01491		14.64	348		9.57	2743	5198	7741	10104	12609	15098	17552	20063	22578	25064
4.89	0.01486		14.67	360		9.589	2753	5218	7720	10092	12604	15102	17552	20062	22564	25069
4.9	0.01482		14.7	404		9.609	2794	5210	7735	10101	12610	15094	17549	20062	22588	25070
4.91	0.01477		14.73	382		9.628	2774	5197	7730	10111	12627	15111	17547	20087	22583	25088
4.92	0.01473		14.76	368		9.648	2756	5203	7718	10090	12601	15106	17553	20062	22578	25065
4.93	0.01468		14.79	382		9.667	2785	5223	7724	10088	12598	15091	17547	20094	22587	25093
4.94	0.01464		14.82	390		9.687	2748	5192	7726	10112	12585	15129	17544	20085	22600	25099
4.95	0.01459		14.85	380		9.706	2765	5202	7728	10114	12600	15133	17552	20078	22596	25099
4.96	0.01455		14.88	402		9.726	2747	5189	7716	10094	12600	15138	17547	20085	22617	25105
4.97	0.01451		14.91	387		9.746	2778	5194	7740	10105	12590	15149	17552	20100	22626	25127
4.98	0.01447		14.94	382		9.765	2789	5207	7719	10085	12596	15176	17562	20099	22659	25161
4.99	0.01442		14.97	384		9.785	2761	5181	7737	10105	12625	15165	17555	20082	22715	25176
5	0.01438		15	386		9.804	2754	5200	7750	10119	12611	15218	17563	20104	22789	25219
5.01	0.01434		15.03	387		9.824	2794	5221	7739	10109	12603	15247	17558	20115	22888	25322
5.02	0.0143		15.06	377		9.843	2753	5224	7737	10107	12609	15252	17566	20118	22988	25369
5.03	0.01425		15.09	389		9.863	2768	5218	7736	10098	12629	15290	17573	20100	23037	25462
5.04	0.01421		15.12	401		9.882	2750	5194	7790	10091	12602	15298	17557	20117	23046	25510
5.05	0.01417		15.15	436		9.902	2792	5205	7776	10098	12615	15272	17566	20115	22986	25480
5.06	0.01413		15.18	382		9.921	2767	5206	7749	10109	12613	15300	17568	20121	22915	25477
5.07	0.01409		15.21	366		9.941	2781	5240	7755	10120	12619	15290	17569	20112	22931	25433
5.08	0.01405		15.24	370		9.96	2764	5224	7759	10098	12616	15293	17569	20112	22984	25440
5.09	0.01401		15.27	410		9.98	2788	5207	7752	10096	12618	15306	17571	20104	23108	25509
5.1	0.01397		15.3	400		9.999	2756	5225	7730	10093	12614	15330	17571	20112	23196	25599
5.11	0.01393		15.33	388		10.019	2792	5204	7734	10123	12619	15302	17567	20093	23230	25631
5.12	0.01389		15.36	404		10.038	2780	5208	7751	10118	12607	15297	17563	20082	23108	25558
5.13	0.01385		15.39	384		10.058	2779	5216	7749	10104	12607	15256	17567	20102	22931	25434
5.14	0.01381		15.42	399		10.077	2782	5198	7737	10102	12598	15203	17554	20080	22767	25259
5.15	0.01377		15.45	378		10.097	2769	5215	7727	10097	12602	15158	17567	20086	22664	25170
5.16	0.01373		15.48	343		10.116	2746	5197	7744	10097	12600	15152	17549	20063	22613	25152
5.17	0.0137		15.51	380		10.136	2773	5202	7767	10093	12607	15131	17552	20073	22623	25137
5.18	0.01366		15.54	386		10.155	2796	5203	7741	10089	12598	15138	17547	20073	22594	25083
5.19	0.01362		15.57	345		10.175	2791	5221	7735	10121	12587	15109	17546	20083	22599	25074
5.2	0.01358		15.6	369		10.194	2766	5223	7732	10079	12621	15105	17546	20060	22583	25071
5.21	0.01354		15.63	394		10.214	2784	5223	7739	10102	12604	15117	17554	20062	22583	25089
5.22	0.01351		15.66	373		10.233	2770	5204	7757	10099	12610	15106	17545	20075	22568	25067
5.23	0.01347		15.69	380		10.253	2757	5245	7742	10087	12609	15100	17545	20060	22584	25062
5.24	0.01343		15.72	348		10.272	2794	5201	7773	10088	12599	15129	17546	20075	22569	25076
5.25	0.0134		15.75	332		10.292	2795	5221	7716	10127	12604	15090	17539	20067	22561	25065
5.26	0.01336		15.78	350		10.311	2799	5223	7728	10106	12598	15105	17551	20081	22587	25070
5.27	0.01332		15.81	393		10.331	2803	5242	7748	10117	12611	15095	17546	20060	22566	25051
5.28	0.01329		15.84	356		10.35	2816	5232	7764	10102	12602	15089	17559	20079	22556	25069
5.29	0.01325		15.87	362		10.37	2780	5213	7751	10114	12607	15110	17545	20088	22573	25083
5.3	0.01322		15.9	396		10.389	2801	5214	7727	10105	12623	15084	17555	20075	22578	25079
5.31	0.01318		15.93	420		10.409	2800	5231	7778	10128	12603	15084	17549	20052	22568	25063
5.32	0.01315		15.96	368		10.428	2812	5233	7738	10115	12589	15078	17558	20055	22559	25067
5.33	0.01311		15.99	406		10.448	2818	5224	7757	10112	12581	15095	17562	20060	22560	25056
5.34	0.01308		16.02	398		10.467	2808	5228	7747	10100	12618	15098	17553	20054	22576	25052
5.35	0.01304		16.05	376		10.487	2798	5241	7744	10112	12634	15088	17538	20072	22570	25068
5.36	0.01301		16.08	408		10.506	2807	5236	7774	10134	12611	15096	17547	20068	22564	25053
5.37	0.01297		16.11	413		10.526	2812	5232	7743	10102	12617	15097	17542	20066	22575	25072
5.38	0.01294		16.14	393		10.545	2804	5216	7782	10102	12612	15080	17544	20059	22570	25064
5.39	0.0129		16.17	391		10.565	2807	5194	7779	10103	12620	15094	17548	20082	22563	25085
5.4	0.01287		16.2	400		10.584	2780	5211	7763	10098	12616	15093	17549	20067	22563	25063
5.41	0.01284		16.23	380		10.604	2810	5235	7759	10109	12613	15088	17545	20061	22572	25070
5.42	0.0128		16.26	362		10.623	2775	5256	7744	10113	12619	15107	17548	20064	22578	25050
5.43	0.01277		16.29	382		10.643	2804	5233	7745	10122	12600	15097	17543	20087	22581	25048
5.44	0.01274		16.32	397		10.662	2796	5228	7773	10114	12602	15092	17542	20067	22568	25060
5.45	0.01271		16.35	395		10.682	2831	5268	7750	10111	12606	15099	17554	20070	22562	25060
5.46	0.01267		16.38	352		10.701	2809	5230	7761	10094	12614	15097	17553	20062	22565	25060
5.47	0.01264		16.41	386		10.721	2821	5259	7779	10107	12620	15087	17549	20079	22562	25057
5.48	0.01261		16.44	417		10.741	2848	5258	7795	10114	12623	15093	17543	20078	22574	25061
5.49	0.01258		16.47	401		10.76	2838	5213	7774	10100	12643	15098	17549	20072	22564	25065
5.5	0.01254		16.5	365		10.78	2838	5235	7748	10127	12601	15106	17537	20059	22545	25048
5.51	0.01251		16.53	398		10.799	2802	5219	7775	10103	12623	15103	17542	20065	22575	25055
5.52	0.01248		16.56	388		10.819	2826	5251	7794	10115	12616	15107	17542	20063	22560	25064
5.53	0.01245		16.59	405		10.838	2810	5263	7772	10108	12611	15098	17543	20063	22566	25054
5.54	0.01242		16.62	360		10.858	2824	5223	7730	10128	12609	15079	17539	20061	22559	25057
5.55	0.01239		16.65	361		10.877	2846	5237	7790	10104	12612	15086	17537	20062	22571	25066
5.56	0.01236		16.68	378		10.897	2840	5245	7773	10106	12600	15090	17557	20060	22558	25062
5.57	0.01233		16.71	345		10.916	2814	5283	7789	10119	12616	15090	17558	20051	22557	25065
5.58	0.0123		16.74	389		10.936	2852	5232	7789	10107	12613	15100	17550	20070	22560	25067
5.59	0.01227		16.77	397		10.955	2851	5278	7769	10090	12605	15100	17565	20068	22574	25060
5.6	0.01224		16.8	374		10.975	2851	5250	7770	10121	12604	15102	17550	20056	22554	25063
5.61	0.01221		16.83	399		10.994	2817	5258	7778	10135	12627	15085	17565	20065	22578	25051
5.62	0.01218		16.86	373		11.014	2819	5227	7764	10094	12626	15080	17550	20070	22586	25057
5.63	0.01215		16.89	415		11.033	2849	5263	7770	10109	12611	15119	17545	20074	22568	25060
5.64	0.01212		16.92	397		11.053	2848	5234	7792	10096	12619	15087	17541	20068	22567	25049
5.65	0.01209		16.95	388		11.072	2837	5272	7779	10104	12612	15095	17541	20065	22567	25061
5.66	0.01206		16.98	410		11.092	2823	5267	7783	10123	12602	15092	17562	20061	22557	25061
5.67	0.01203		17.01	464		11.111	2853	5256	7786	10135	12599	15077	17549	20075	22565	25045
5.68	0.012		17.04	441		11.131	2876	5252	7791	10115	12602	15100	17552	20063	22551	25067
5.69	0.01197		17.07	476		11.15	2842	5252	7769	10119	12619	15093	17541	20069	22566	25046
5.7	0.01194		17.1	427		11.17	2843	5276	7805	10104	12615	15112	17550	20069	22558	25053
5.71	0.01191		17.13	421		11.189	2837	5277	7767	10117	12607	15078	17555	20057	22551	25062
5.72	0.01189		17.16	357		11.209	2870	5248	7768	10128	12613	15094	17557	20079	22570	25052
5.73	0.01186		17.19	381		11.228	2868	5261	7788	10124	12628	15090	17543	20062	22564	25057
5.74	0.01183		17.22	414		11.248	2846	5299	7781	10124	12620	15100	17546	20069	22568	25069
5.75	0.0118		17.25	442		11.267	2870	5282	7768	10133	12633	15100	17542	20075	22575	25048
5.76	0.01178		17.28	411		11.287	2835	5269	7789	10120	12634	15086	17558	20073	22571	25069
5.77	0.01175		17.31	445		11.306	2876	5279	7812	10129	12608	15071	17562	20069	22571	25050
5.78	0.01172		17.34	418		11.326	2892	5277	7813	10104	12617	15100	17548	20082	22554	25060
5.79	0.01169		17.37	378		11.345	2878	5297	7763	10123	12626	15089	17544	20068	22558	25054
5.8	0.01167		17.4	405		11.365	2833	5289	7804	10125	12621	15101	17542	20075	22571	25070
5.81	0.01164		17.43	412		11.384	2884	5254	7802	10103	12606	15093	17550	20081	22558	25054
5.82	0.01161		17.46	367		11.404	2874	5287	7767	10131	12608	15096	17554	20064	22553	25064
5.83	0.01159		17.49	377		11.423	2870	5285	7784	10130	12619	15082	17551	20057	22558	25040
5.84	0.01156		17.52	365		11.443	2884	5280	7830	10143	12633	15104	17547	20073	22565	25053
5.85	0.01153		17.55	382		11.462	2900	5289	7807	10126	12633	15094	17549	20045	22561	25060
5.86	0.01151		17.58	377		11.482	2908	5289	7829	10125	12629	15113	17542	20061	22558	25061
5.87	0.01148		17.61	354		11.501	2890	5268	7806	10139	12623	15084	17546	20069	22558	25061
5.88	0.01146		17.64	413		11.521	2888	5262	7825	10142	12622	15102	17549	20077	22565	25056
5.89	0.01143		17.67	391		11.54	2913	5260	7794	10129	12640	15106	17565	20073	22561	25057
5.9	0.0114		17.7	448		11.56	2856	5270	7797	10129	12601	15081	17557	20068	22574	25044
5.91	0.01138		17.73	417		11.579	2874	5296	7783	10140	12631	15102	17543	20058	22557	25057
5.92	0.01135		17.76	464		11.599	2880	5319	7818	10143	12636	15105	17551	20070	22578	25048
5.93	0.01133		17.79	519		11.618	2886	5303	7841	10128	12620	15111	17549	20072	22547	25047
5.94	0.0113		17.82	460		11.638	2927	5299	7829	10137	12637	15090	17542	20076	22563	25058
5.95	0.01128		17.85	435		11.657	2918	5293	7804	10120	12656	15107	17554	20078	22561	25062
5.96	0.01125		17.88	426		11.677	2890	5311	7827	10128	12625	15097	17548	20067	22566	25058
5.97	0.01123		17.91	395		11.697	2881	5302	7812	10138	12626	15094	17542	20063	22581	25056
5.98	0.0112		17.94	396		11.716	2954	5311	7816	10144	12626	15100	17546	20082	22579	25067
5.99	0.01118		17.97	377		11.736	2936	5297	7826	10136	12630	15091	17562	20080	22581	25060
6	0.01116		18	358		11.755	2893	5300	7834	10157	12634	15098	17554	20080	22569	25061
6.01	0.01113		18.03	375		11.775	2922	5307	7837	10131	12643	15105	17569	20075	22569	25053
6.02	0.01111		18.06	365		11.794	2902	5275	7835	10154	12646	15100	17552	20062	22574	25064
6.03	0.01108		18.09	355		11.814	2895	5307	7820	10139	12635	15114	17566	20069	22580	25066
6.04	0.01106		18.12	371		11.833	2940	5306	7837	10127	12631	15097	17554	20088	22572	25058
6.05	0.01104		18.15	336		11.853	2921	5298	7842	10145	12648	15102	17563	20072	22577	25092
6.06	0.01101		18.18	329		11.872	2907	5280	7824	10122	12637	15094	17569	20062	22575	25061
6.07	0.01099		18.21	369		11.892	2903	5287	7851	10151	12642	15100	17543	20087	22563	25081
6.08	0.01097		18.24	383		11.911	2959	5324	7858	10133	12647	15111	17554	20080	22594	25075
6.09	0.01094		18.27	354		11.931	2913	5351	7861	10139	12636	15115	17564	20088	22576	25098
6.1	0.01092		18.3	330		11.95	2907	5314	7823	10157	12648	15129	17555	20074	22598	25076
6.11	0.0109		18.33	359		11.97	2932	5351	7871	10169	12645	15118	17563	20090	22596	25105
6.12	0.01087		18.36	340		11.989	2942	5358	7865	10149	12664	15103	17552	20098	22591	25128
6.13	0.01085		18.39	338		12.009	2926	5377	7866	10152	12674	15116	17565	20094	22615	25112
6.14	0.01083		18.42	335		12.028	2955	5313	7843	10151	12658	15114	17548	20066	22622	25110
6.15	0.01081		18.45	313		12.048	2925	5320	7851	10157	12648	15120	17567	20083	22592	25100
6.16	0.01078		18.48	325		12.067	2968	5331	7834	10139	12641	15129	17548	20083	22585	25093
6.17	0.01076		18.51	346		12.087	2950	5333	7877	10145	12661	15123	17555	20066	22570	25084
6.18	0.01074		18.54	332		12.106	2942	5333	7822	10155	12642	15110	17556	20072	22584	25090
6.19	0.01072		18.57	350		12.126	2969	5345	7846	10141	12650	15110	17551	20078	22584	25094
6.2	0.0107		18.6	380		12.145	2936	5384	7886	10121	12647	15129	17563	20085	22607	25099
6.21	0.01067		18.63	361		12.165	2934	5330	7869	10146	12640	15109	17560	20073	22582	25091
6.22	0.01065		18.66	349		12.184	2968	5324	7834	10130	12643	15135	17556	20081	22610	25107
6.23	0.01063		18.69	362		12.204	2965	5371	7826	10162	12659	15137	17566	20073	22614	25122
6.24	0.01061		18.72	368		12.223	3008	5377	7890	10169	12646	15101	17574	20084	22628	25107
6.25	0.01059		18.75	351		12.243	2978	5357	7860	10129	12664	15106	17559	20077	22615	25119
6.26	0.01057		18.78	347		12.262	2987	5368	7854	10163	12640	15145	17567	20061	22612	25103
6.27	0.01055		18.81	371		12.282	3031	5382	7868	10155	12634	15130	17570	20078	22582	25081
6.28	0.01053		18.84	350		12.301	2996	5333	7882	10170	12650	15113	17549	20064	22568	25087
6.29	0.0105		18.87	385		12.321	3000	5357	7859	10156	12655	15114	17558	20086	22566	25084
6.3	0.01048		18.9	392		12.34	2972	5332	7879	10145	12649	15102	17566	20088	22587	25073
6.31	0.01046		18.93	377		12.36	2982	5335	7873	10158	12648	15108	17558	20077	22570	25081
6.32	0.01044		18.96	373		12.379	2961	5335	7901	10184	12676	15115	17566	20078	22583	25060
6.33	0.01042		18.99	422		12.399	2997	5352	7875	10164	12641	15114	17550	20087	22581	25073
6.34	0.0104		19.02	438		12.418	3007	5350	7882	10158	12649	15144	17561	20077	22576	25085
6.35	0.01038		19.05	450		12.438	3003	5343	7857	10163	12657	15110	17553	20092	22598	25064
6.36	0.01036		19.08	380		12.457	2960	5399	7874	10157	12656	15134	17552	20065	22591	25068
6.37	0.01034		19.11	370		12.477	2976	5387	7913	10157	12644	15109	17568	20082	22571	25049
6.38	0.01032		19.14	354		12.496	2995	5384	7908	10165	12655	15137	17551	20066	22585	25061
6.39	0.0103		19.17	353		12.516	3016	5349	7915	10175	12646	15104	17552	20077	22568	25065
6.4	0.01028		19.2	365		12.535	3053	5388	7934	10153	12661	15102	17567	20076	22576	25071
6.41	0.01026		19.23	347		12.555	3059	5359	7909	10173	12665	15109	17565	20073	22577	25058
6.42	0.01024		19.26	327		12.574	3006	5340	7918	10165	12671	15110	17556	20063	22569	25072
6.43	0.01022		19.29	362		12.594	3040	5379	7946	10164	12676	15121	17562	20077	22578	25089
6.44	0.0102		19.32	362		12.613	3059	5385	7898	10165	12639	15114	17565	20077	22573	25057
6.45	0.01019		19.35	342		12.633	3044	5388	7956	10183	12658	15122	17567	20081	22577	25070
6.46	0.01017		19.38	383		12.652	3009	5398	7890	10178	12664	15107	17559	20075	22591	25071
6.47	0.01015		19.41	347		12.672	3046	5369	7911	10196	12664	15129	17567	20068	22574	25070
6.48	0.01013		19.44	377		12.692	3049	5414	7909	10184	12664	15122	17563	20097	22588	25070
6.49	0.01011		19.47	342		12.711	3060	5411	7888	10208	12675	15119	17558	20078	22569	25080
6.5	0.01009		19.5	340		12.731	3080	5424	7976	10187	12681	15124	17568	20087	22574	25071
6.51	0.01007		19.53	330		12.75	3109	5375	7939	10179	12660	15105	17569	20071	22578	25066
6.52	0.01005		19.56	325		12.77	3026	5410	7945	10180	12690	15112	17564	20081	22571	25065
6.53	0.01004		19.59	358		12.789	3072	5425	7920	10158	12660	15123	17566	20100	22574	25066
6.54	0.01002		19.62	380		12.809	3037	5429	7929	10197	12697	15115	17538	20092	22580	25061
6.55	0.01		19.65	396		12.828	3079	5421	7938	10219	12676	15138	17549	20093	22588	25070
6.56	0.00998		19.68	429		12.848	3110	5431	7937	10186	12670	15130	17575	20095	22579	25092
6.57	0.00996		19.71	432		12.867	3054	5417	7976	10181	12665	15141	17568	20075	22619	25073
6.58	0.00994		19.74	443		12.887	3090	5461	7929	10198	12702	15130	17563	20086	22600	25085
6.59	0.00993		19.77	408		12.906	3135	5436	7931	10174	12666	15169	17559	20082	22604	25080
6.6	0.00991		19.8	392		12.926	3075	5470	7943	10170	12679	15144	17571	20113	22617	25087
6.61	0.00989		19.83	423		12.945	3116	5420	7959	10179	12690	15157	17571	20095	22602	25108
6.62	0.00987		19.86	386		12.965	3122	5442	7956	10181	12687	15149	17561	20103	22626	25138
6.63	0.00986		19.89	350		12.984	3103	5412	7993	10182	12688	15167	17559	20113	22637	25104
6.64	0.00984		19.92	333		13.004	3100	5447	8002	10200	12686	15180	17586	20115	22645	25120
6.65	0.00982		19.95	346		13.023	3119	5434	7969	10205	12695	15212	17576	20143	22710	25137
6.66	0.0098		19.98	352		13.043	3109	5433	7998	10212	12690	15233	17592	20146	22750	25204
6.67	0.00979		20.01	334		13.062	3119	5442	7928	10197	12687	15252	17576	20166	22830	25246
6.68	0.00977		20.04	374		13.082	3135	5437	8014	10202	12665	15294	17572	20144	22977	25338
6.69	0.00975		20.07	362		13.101	3116	5479	8035	10218	12674	15326	17593	20139	23161	25448
6.7	0.00974		20.1	374		13.121	3156	5480	7998	10195	12693	15332	17610	20149	23242	25520
6.71	0.00972		20.13	350		13.14	3151	5442	7998	10231	12693	15356	17605	20150	23277	25580
6.72	0.0097		20.16	356		13.16	3161	5490	8004	10208	12689	15320	17581	20124	23133	25565
6.73	0.00969		20.19	335		13.179	3163	5455	8039	10216	12690	15278	17576	20112	22925	25415
6.74	0.00967		20.22	357		13.199	3205	5475	8000	10231	12684	15238	17571	20107	22783	25282
6.75	0.00965		20.25	360		13.218	3172	5436	7978	10209	12678	15229	17571	20083	22695	25186
6.76	0.00964		20.28	343		13.238	3187	5502	7984	10196	12687	15217	17566	20090	22654	25129
6.77	0.00962		20.31	328		13.257	3138	5480	7979	10202	12706	15177	17567	20082	22623	25116
6.78	0.00961		20.34	362		13.277	3177	5510	8041	10191	12697	15194	17574	20101	22606	25109
6.79	0.00959		20.37	357		13.296	3164	5487	8014	10176	12661	15163	17567	20075	22605	25118
6.8	0.00957		20.4	365		13.316	3201	5485	8023	10210	12684	15148	17559	20085	22613	25081
6.81	0.00956		20.43	369		13.335	3202	5444	8015	10225	12692	15153	17571	20089	22579	25079
6.82	0.00954		20.46	384		13.355	3213	5504	8043	10182	12706	15147	17551	20084	22611	25070
6.83	0.00953		20.49	397		13.374	3183	5523	8008	10229	12695	15170	17557	20072	22603	25073
6.84	0.00951		20.52	408		13.394	3203	5494	8073	10219	12710	15169	17561	20084	22596	25072
6.85	0.00949		20.55	448		13.413	3218	5530	8022	10233	12696	15165	17560	20093	22578	25094
6.86	0.00948		20.58	423		13.433	3212	5508	8038	10199	12708	15136	17574	20083	22588	25075
6.87	0.00946		20.61	421		13.452	3249	5569	8043	10208	12718	15155	17564	20094	22590	25089
6.88	0.00945		20.64	397		13.472	3224	5532	8045	10208	12700	15135	17567	20071	22612	25091
6.89	0.00943		20.67	385		13.491	3214	5565	8066	10217	12718	15148	17559	20104	22578	25085
6.9	0.00942		20.7	363		13.511	3231	5503	8073	10207	12707	15165	17562	20084	22581	25071
6.91	0.0094		20.73	403		13.53	3184	5543	8039	10219	12705	15147	17575	20089	22584	25082
6.92	0.00939		20.76	394		13.55	3223	5501	8038	10228	12705	15148	17576	20075	22594	25068
6.93	0.00937		20.79	404		13.569	3194	5532	8035	10205	12721	15135	17551	20086	22580	25077
6.94	0.00936		20.82	376		13.589	3304	5552	8110	10246	12719	15170	17570	20101	22588	25059
6.95	0.00934		20.85	411		13.608	3259	5572	8062	10219	12729	15140	17563	20086	22591	25082
6.96	0.00933		20.88	430		13.628	3284	5572	8060	10222	12686	15147	17581	20090	22593	25073
6.97	0.00931		20.91	485		13.647	3287	5558	8078	10255	12737	15140	17562	20091	22581	25068
6.98	0.0093		20.94	504		13.667	3264	5569	8091	10240	12712	15155	17571	20092	22587	25070
6.99	0.00928		20.97	609		13.687	3304	5517	8079	10263	12725	15148	17556	20102	22588	25080
7	0.00927		21	688		13.706	3280	5521	8107	10260	12746	15161	17564	20083	22606	25069
7.01	0.00926		21.03	840		13.726	3392	5623	8119	10254	12746	15158	17556	20078	22571	25073
7.02	0.00924		21.06	922		13.745	3387	5535	8100	10262	12734	15175	17577	20084	22584	25080
7.03	0.00923		21.09	873		13.765	3305	5629	8130	10255	12757	15157	17597	20079	22578	25075
7.04	0.00921		21.12	765		13.784	3321	5577	8135	10246	12743	15172	17575	20101	22603	25077
7.05	0.0092		21.15	670		13.804	3326	5593	8132	10247	12752	15166	17570	20094	22588	25078
7.06	0.00919		21.18	566		13.823	3295	5613	8094	10285	12731	15181	17569	20092	22597	25082
7.07	0.00917		21.21	515		13.843	3355	5568	8124	10260	12742	15188	17554	20091	22588	25087
7.08	0.00916		21.24	455		13.862	3338	5601	8151	10259	12765	15173	17575	20099	22589	25069
7.09	0.00914		21.27	397		13.882	3295	5627	8152	10288	12781	15159	17575	20082	22590	25065
7.1	0.00913		21.3	389		13.901	3395	5611	8152	10306	12764	15150	17568	20089	22589	25073
7.11	0.00912		21.33	408		13.921	3376	5660	8156	10249	12793	15158	17571	20084	22597	25067
7.12	0.0091		21.36	384		13.94	3366	5609	8225	10320	12784	15182	17571	20080	22593	25064
7.13	0.00909		21.39	392		13.96	3347	5666	8218	10374	12820	15200	17583	20091	22588	25072
7.14	0.00908		21.42	340		13.979	3381	5657	8240	10311	12818	15194	17585	20093	22601	25062
7.15	0.00906		21.45	340		13.999	3382	5622	8232	10319	12862	15190	17579	20105	22604	25085
7.16	0.00905		21.48	336		14.018	3376	5630	8251	10360	12861	15204	17584	20082	22583	25074
7.17	0.00904		21.51	367		14.038	3403	5673	8212	10385	12906	15207	17576	20112	22610	25073
7.18	0.00902		21.54	377		14.057	3461	5665	8216	10367	12925	15257	17588	20083	22603	25081
7.19	0.00901		21.57	383		14.077	3410	5677	8276	10358	12941	15216	17580	20093	22588	25072
7.2	0.009		21.6	358		14.096	3383	5683	8253	10438	13005	15242	17585	20089	22584	25083
7.21	0.00898		21.63	357		14.116	3412	5720	8281	10407	12996	15276	17572	20102	22607	25074
7.22	0.00897		21.66	387		14.135	3474	5716	8297	10439	13043	15266	17588	20093	22597	25076
7.23	0.00896		21.69	414		14.155	3425	5723	8360	10468	13074	15265	17583	20098	22593	25060
7.24	0.00895		21.72	461		14.174	3437	5747	8396	10469	13128	15294	17603	20082	22573	25083
7.25	0.00893		21.75	511		14.194	3476	5785	8366	10514	13170	15305	17613	20097	22592	25079
7.26	0.00892		21.78	550		14.213	3432	5784	8410	10566	13188	15305	17619	20100	22600	25082
7.27	0.00891		21.81	570		14.233	3487	5747	8419	10547	13231	15339	17616	20103	22599	25074
7.28	0.0089		21.84	587		14.252	3484	5790	8399	10524	13263	15378	17633	20087	22614	25092
7.29	0.00888		21.87	539		14.272	3478	5805	8456	10591	13284	15365	17629	20095	22613	25076
7.3	0.00887		21.9	478		14.291	3543	5760	8400	10620	13266	15387	17625	20101	22607	25076
7.31	0.00886		21.93	404		14.311	3450	5807	8469	10613	13259	15429	17634	20114	22588	25079
7.32	0.00885		21.96	390		14.33	3467	5862	8488	10616	13265	15398	17628	20095	22611	25082
7.33	0.00884		21.99	380		14.35	3489	5763	8477	10622	13277	15374	17611	20107	22604	25081
7.34	0.00882		22.02	369		14.369	3557	5806	8439	10594	13275	15366	17633	20099	22608	25092
7.35	0.00881		22.05	364		14.389	3540	5791	8479	10610	13222	15366	17632	20093	22626	25091
7.36	0.0088		22.08	342		14.408	3528	5812	8483	10585	13223	15366	17615	20100	22641	25092
7.37	0.00879		22.11	356		14.428	3498	5778	8468	10563	13210	15305	17618	20093	22623	25071
7.38	0.00878		22.14	345		14.447	3536	5831	8382	10616	13122	15331	17631	20107	22615	25086
7.39	0.00876		22.17	343		14.467	3474	5804	8439	10550	13090	15316	17621	20088	22622	25077
7.4	0.00875		22.2	373		14.486	3510	5794	8437	10525	13066	15326	17607	20108	22613	25073
7.41	0.00874		22.23	356		14.506	3495	5817	8330	10535	13026	15285	17589	20076	22613	25088
7.42	0.00873		22.26	362		14.525	3527	5796	8341	10482	12964	15258	17594	20077	22601	25079
7.43	0.00872		22.29	369		14.545	3589	5784	8363	10503	12919	15255	17602	20105	22609	25074
7.44	0.00871		22.32	357		14.564	3604	5804	8388	10464	12898	15248	17579	20096	22580	25083
7.45	0.0087		22.35	357		14.584	3634	5798	8358	10420	12916	15227	17573	20108	22592	25067
7.46	0.00868		22.38	353		14.603	3581	5764	8344	10425	12846	15203	17573	20087	22612	25073
7.47	0.00867		22.41	373		14.623	3621	5813	8343	10372	12809	15199	17584	20102	22608	25081
7.48	0.00866		22.44	379		14.642	3612	5791	8339	10361	12828	15200	17583	20099	22611	25083
7.49	0.00865		22.47	388		14.662	3601	5777	8279	10365	12836	15212	17566	20095	22604	25084
7.5	0.00864		22.5	360		14.682	3587	5803	8334	10337	12812	15207	17582	20114	22614	25089
7.51	0.00863		22.53	379		14.701	3632	5796	8271	10368	12836	15186	17582	20092	22601	25078
7.52	0.00862		22.56	405		14.721	3600	5766	8321	10340	12792	15199	17578	20109	22603	25074
7.53	0.00861		22.59	438		14.74	3646	5813	8347	10333	12801	15188	17583	20119	22606	25072
7.54	0.0086		22.62	470		14.76	3614	5828	8308	10331	12824	15210	17595	20103	22608	25083
7.55	0.00859		22.65	466		14.779	3641	5803	8303	10309	12815	15225	17565	20109	22603	25091
7.56	0.00858		22.68	594		14.799	3625	5831	8294	10315	12786	15176	17572	20084	22600	25078
7.57	0.00857		22.71	760		14.818	3646	5791	8300	10344	12771	15195	17585	20107	22601	25073
7.58	0.00855		22.74	831		14.838	3699	5812	8340	10333	12800	15189	17575	20111	22603	25083
7.59	0.00854		22.77	890		14.857	3663	5790	8277	10323	12813	15202	17580	20126	22592	25079
7.6	0.00853		22.8	855		14.877	3708	5897	8336	10300	12764	15203	17575	20112	22582	25083
7.61	0.00852		22.83	873		14.896	3687	5826	8287	10345	12762	15200	17576	20097	22605	25087
7.62	0.00851		22.86	703		14.916	3628	5809	8322	10341	12789	15197	17590	20118	22598	25068
7.63	0.0085		22.89	615		14.935	3640	5823	8282	10329	12768	15171	17587	20100	22599	25071
7.64	0.00849		22.92	604		14.955	3749	5843	8331	10275	12761	15178	17579	20105	22609	25074
7.65	0.00848		22.95	597		14.974	3692	5836	8316	10306	12786	15176	17589	20085	22589	25083
7.66	0.00847		22.98	597		14.994	3696	5844	8369	10335	12799	15203	17591	20092	22597	25086
7.67	0.00846		23.01	539		15.013	3690	5829	8328	10327	12772	15204	17596	20099	22623	25089
7.68	0.00845		23.04	501		15.033	3724	5847	8428	10333	12796	15194	17593	20106	22603	25093
7.69	0.00844		23.07	454		15.052	3735	5810	8313	10329	12784	15216	17609	20117	22608	25088
7.7	0.00843		23.1	461		15.072	3771	5761	8316	10305	12809	15205	17603	20104	22603	25072
7.71	0.00842		23.13	479		15.091	3724	5830	8389	10324	12777	15163	17604	20091	22591	25096
7.72	0.00841		23.16	484		15.111	3853	5839	8387	10322	12762	15172	17584	20106	22601	25088
7.73	0.0084		23.19	553		15.13	3762	5811	8368	10323	12773	15180	17588	20102	22588	25102
7.74	0.00839		23.22	630		15.15	3778	5871	8429	10309	12824	15188	17553	20090	22620	25072
7.75	0.00839		23.25	685		15.169	3755	5897	8404	10313	12750	15207	17587	20098	22601	25096
7.76	0.00838		23.28	620		15.189	3730	5827	8412	10353	12781	15223	17578	20086	22610	25096
7.77	0.00837		23.31	550		15.208	3776	5863	8418	10318	12753	15208	17592	20120	22598	25078
7.78	0.00836		23.34	479		15.228	3836	5859	8387	10327	12798	15208	17568	20091	22605	25080
7.79	0.00835		23.37	430		15.247	3731	5871	8386	10294	12758	15195	17578	20114	22625	25100
7.8	0.00834		23.4	415		15.267	3767	5858	8360	10355	12788	15142	17589	20094	22615	25096
7.81	0.00833		23.43	392		15.286	3848	5876	8382	10330	12760	15219	17585	20105	22608	25082
7.82	0.00832		23.46	392		15.306	3781	5874	8386	10342	12759	15235	17580	20118	22599	25108
7.83	0.00831		23.49	377		15.325	3788	5903	8375	10311	12738	15170	17589	20112	22620	25098
7.84	0.0083		23.52	392		15.345	3821	5879	8408	10329	12806	15172	17585	20113	22635	25081
7.85	0.00829		23.55	428		15.364	3792	5902	8404	10327	12801	15192	17582	20116	22604	25083
7.86	0.00828		23.58	408		15.384	3753	5978	8346	10319	12802	15204	17578	20120	22621	25079
7.87	0.00828		23.61	402		15.403	3769	5864	8358	10311	12770	15190	17589	20090	22615	25078
7.88	0.00827		23.64	396		15.423	3813	5870	8424	10320	12805	15209	17582	20110	22593	25085
7.89	0.00826		23.67	398		15.442	3802	5891	8400	10378	12763	15199	17564	20111	22603	25076
7.9	0.00825		23.7	393		15.462	3759	5912	8415	10341	12796	15221	17585	20091	22619	25087
7.91	0.00824		23.73	462		15.481	3854	5925	8400	10343	12793	15203	17588	20106	22616	25102
7.92	0.00823		23.76	503		15.501	3766	5900	8388	10339	12770	15196	17590	20118	22619	25104
7.93	0.00822		23.79	489		15.52	3783	5939	8424	10326	12768	15178	17574	20102	22621	25086
7.94	0.00822		23.82	509		15.54	3793	5870	8376	10314	12789	15224	17590	20101	22600	25081
7.95	0.00821		23.85	531		15.559	3756	5906	8391	10346	12761	15209	17589	20100	22613	25076
7.96	0.0082		23.88	525		15.579	3840	5901	8332	10302	12817	15219	17587	20113	22613	25075
7.97	0.00819		23.91	563		15.598	3750	5885	8394	10319	12807	15199	17600	20119	22605	25087
7.98	0.00818		23.94	570		15.618	3749	5882	8452	10322	12802	15225	17570	20108	22626	25084
7.99	0.00817		23.97	587		15.637	3726	5921	8380	10341	12797	15204	17595	20116	22604	25094
8	0.00817		24	566		15.657	3805	5935	8429	10328	12754	15199	17574	20091	22598	25077
8.01	0.00816		24.03	516		15.677	3771	5908	8399	10332	12804	15175	17570	20120	22605	25086
8.02	0.00815		24.06	481		15.696	3816	5854	8375	10300	12785	15201	17594	20094	22619	25071
8.03	0.00814		24.09	458		15.716	3813	5853	8401	10309	12785	15215	17591	20101	22632	25083
8.04	0.00813		24.12	391		15.735	3861	5869	8356	10326	12799	15216	17587	20105	22600	25098
8.05	0.00813		24.15	402		15.755	3829	5908	8311	10288	12775	15193	17585	20116	22610	25100
8.06	0.00812		24.18	434		15.774	3822	5887	8425	10297	12805	15185	17575	20121	22628	25091
8.07	0.00811		24.21	400		15.794	3760	5901	8356	10316	12796	15197	17604	20107	22600	25098
8.08	0.0081		24.24	402		15.813	3831	5897	8308	10307	12761	15199	17599	20126	22622	25092
8.09	0.0081		24.27	424		15.833	3821	5893	8371	10302	12817	15225	17583	20129	22606	25084
8.1	0.00809		24.3	418		15.852	3787	5898	8391	10335	12784	15201	17588	20125	22605	25097
8.11	0.00808		24.33	431		15.872	3846	5923	8368	10316	12781	15212	17589	20120	22602	25085
8.12	0.00807		24.36	426		15.891	3814	5891	8359	10357	12786	15200	17579	20122	22600	25082
8.13	0.00807		24.39	458		15.911	3718	5837	8343	10340	12779	15180	17588	20125	22607	25096
8.14	0.00806		24.42	519		15.93	3831	5941	8394	10350	12781	15191	17580	20111	22622	25077
8.15	0.00805		24.45	508		15.95	3771	5954	8381	10334	12789	15203	17614	20128	22624	25083
8.16	0.00804		24.48	592		15.969	3832	5918	8368	10315	12784	15208	17603	20111	22622	25102
8.17	0.00804		24.51	749		15.989	3816	5897	8390	10361	12805	15201	17591	20110	22616	25089
8.18	0.00803		24.54	852		16.008	3716	5917	8404	10342	12771	15224	17609	20102	22636	25103
8.19	0.00802		24.57	849		16.028	3794	5881	8378	10290	12779	15205	17600	20118	22632	25087
8.2	0.00802		24.6	826		16.047	3729	5912	8378	10316	12804	15209	17597	20122	22595	25088
8.21	0.00801		24.63	653		16.067	3804	5891	8352	10330	12812	15164	17605	20119	22627	25086
8.22	0.008		24.66	588		16.086	3766	5936	8376	10327	12800	15188	17614	20132	22608	25098
8.23	0.008		24.69	511		16.106	3838	5906	8344	10313	12782	15190	17602	20107	22617	25089
8.24	0.00799		24.72	487		16.125	3733	5889	8377	10330	12791	15188	17603	20141	22630	25107
8.25	0.00798		24.75	473		16.145	3782	5892	8396	10321	12788	15203	17590	20115	22632	25087
8.26	0.00797		24.78	486		16.164	3770	5893	8383	10343	12768	15198	17595	20127	22596	25080
8.27	0.00797		24.81	481		16.184	3773	5903	8414	10319	12806	15224	17599	20116	22622	25073
8.28	0.00796		24.84	505		16.203	3836	5853	8295	10306	12798	15216	17580	20137	22602	25089
8.29	0.00796		24.87	508		16.223	3793	5901	8360	10326	12761	15209	17602	20121	22621	25083
8.3	0.00795		24.9	474		16.242	3666	5857	8369	10283	12773	15210	17578	20125	22588	25098
8.31	0.00794		24.93	463		16.262	3759	5805	8359	10354	12780	15191	17591	20145	22606	25082
8.32	0.00794		24.96	458		16.281	3759	5929	8323	10319	12775	15179	17602	20118	22611	25091
8.33	0.00793		24.99	439		16.301	3776	5851	8338	10295	12792	15221	17601	20119	22623	25101
8.34	0.00792		25.02	462		16.32	3778	5842	8326	10346	12785	15185	17606	20108	22616	25094
8.35	0.00792		25.05	452		16.34	3734	5921	8354	10316	12800	15177	17582	20126	22620	25096
8.36	0.00791		25.08	491		16.359	3810	5885	8342	10314	12784	15218	17583	20112	22629	25090
8.37	0.0079		25.11	485		16.379	3727	5877	8351	10342	12760	15214	17599	20152	22637	25091
8.38	0.0079		25.14	502		16.398	3700	5840	8404	10327	12782	15197	17605	20142	22639	25091
8.39	0.00789		25.17	580		16.418	3757	5868	8409	10331	12787	15216	17593	20141	22596	25085
8.4	0.00789		25.2	691		16.437	3702	5863	8372	10319	12784	15197	17591	20144	22601	25093
8.41	0.00788		25.23	764		16.457	3733	5861	8311	10329	12770	15179	17614	20142	22616	25089
8.42	0.00787		25.26	888		16.476	3772	5805	8326	10339	12755	15187	17603	20136	22617	25090
8.43	0.00787		25.29	897		16.496	3689	5805	8348	10319	12755	15189	17593	20138	22614	25090
8.44	0.00786		25.32	910		16.515	3705	5815	8295	10315	12750	15216	17606	20148	22615	25091
8.45	0.00786		25.35	1123		16.535	3704	5871	8358	10314	12780	15191	17607	20115	22618	25098
8.46	0.00785		25.38	1232		16.554	3716	5884	8332	10302	12757	15205	17583	20122	22615	25103
8.47	0.00785		25.41	1446		16.574	3673	5810	8311	10320	12753	15194	17575	20119	22619	25106
8.48	0.00784		25.44	1492		16.593	3696	5877	8288	10305	12751	15196	17586	20129	22620	25083
8.49	0.00783		25.47	1428		16.613	3742	5856	8313	10300	12754	15205	17614	20128	22606	25099
8.5	0.00783		25.5	1287		16.632	3667	5837	8293	10294	12746	15178	17587	20130	22625	25104
8.51	0.00782		25.53	1148		16.652	3695	5835	8268	10319	12749	15176	17611	20112	22622	25085
8.52	0.00782		25.56	923		16.672	3669	5814	8293	10328	12726	15178	17575	20130	22616	25084
8.53	0.00781		25.59	846		16.691	3628	5821	8258	10297	12762	15198	17592	20120	22615	25095
8.54	0.00781		25.62	937		16.711	3705	5806	8323	10294	12786	15199	17599	20148	22621	25108
8.55	0.0078		25.65	1016		16.73	3675	5819	8280	10296	12784	15198	17595	20139	22635	25092
8.56	0.0078		25.68	1259		16.75	3718	5826	8230	10276	12745	15189	17593	20140	22616	25084
8.57	0.00779		25.71	1512		16.769	3653	5846	8310	10303	12754	15201	17594	20119	22622	25092
8.58	0.00779		25.74	1947		16.789	3626	5852	8321	10315	12772	15177	17598	20163	22611	25093
8.59	0.00778		25.77	2067		16.808	3670	5784	8253	10279	12745	15177	17605	20141	22617	25103
8.6	0.00778		25.8	1997		16.828	3677	5802	8293	10316	12735	15205	17603	20124	22628	25095
8.61	0.00777		25.83	1728		16.847	3573	5801	8280	10328	12761	15203	17600	20145	22613	25106
8.62	0.00777		25.86	1448		16.867	3612	5820	8209	10282	12771	15194	17609	20168	22619	25088
8.63	0.00776		25.89	1115		16.886	3630	5807	8251	10316	12745	15167	17621	20124	22630	25099
8.64	0.00776		25.92	874		16.906	3614	5749	8295	10300	12737	15212	17602	20139	22610	25107
8.65	0.00775		25.95	698		16.925	3643	5765	8239	10309	12764	15187	17612	20150	22647	25096
8.66	0.00775		25.98	678		16.945	3636	5780	8207	10279	12776	15205	17604	20151	22652	25124
8.67	0.00774		26.01	610		16.964	3581	5778	8209	10308	12768	15227	17612	20147	22715	25156
8.68	0.00774		26.04	604		16.984	3598	5782	8205	10306	12768	15191	17619	20153	22680	25148
8.69	0.00773		26.07	612		17.003	3497	5766	8233	10288	12765	15193	17595	20168	22708	25135
8.7	0.00773		26.1	627		17.023	3650	5751	8224	10278	12728	15214	17614	20156	22695	25181
8.71	0.00772		26.13	599		17.042	3539	5780	8227	10269	12746	15231	17614	20146	22687	25166
8.72	0.00772		26.16	602		17.062	3572	5752	8231	10263	12741	15208	17610	20139	22669	25149
8.73	0.00772		26.19	589		17.081	3562	5748	8226	10263	12732	15189	17606	20172	22640	25136
8.74	0.00771		26.22	605		17.101	3539	5801	8241	10288	12764	15190	17611	20159	22638	25139
8.75	0.00771		26.25	629		17.12	3515	5791	8232	10285	12732	15190	17606	20154	22629	25107
8.76	0.0077		26.28	731		17.14	3586	5780	8213	10265	12742	15197	17610	20160	22650	25100
8.77	0.0077		26.31	821		17.159	3547	5733	8184	10295	12744	15188	17621	20153	22655	25096
8.78	0.00769		26.34	1025		17.179	3600	5762	8200	10287	12737	15203	17621	20172	22644	25107
8.79	0.00769		26.37	1239		17.198	3565	5719	8211	10269	12716	15163	17617	20154	22672	25117
8.8	0.00769		26.4	1327		17.218	3555	5738	8204	10300	12756	15207	17596	20167	22705	25139
8.81	0.00768		26.43	1451		17.237	3618	5712	8203	10278	12757	15224	17611	20155	22726	25151
8.82	0.00768		26.46	1423		17.257	3511	5765	8216	10261	12751	15205	17606	20165	22701	25155
8.83	0.00767		26.49	1533		17.276	3507	5719	8179	10301	12753	15224	17613	20157	22696	25140
8.84	0.00767		26.52	1674		17.296	3510	5765	8190	10279	12740	15210	17620	20159	22686	25161
8.85	0.00767		26.55	1692		17.315	3519	5734	8184	10292	12757	15193	17616	20161	22697	25141
8.86	0.00766		26.58	1680		17.335	3540	5688	8203	10269	12740	15202	17612	20144	22649	25125
8.87	0.00766		26.61	1496		17.354	3462	5732	8182	10260	12755	15188	17595	20163	22633	25110
8.88	0.00766		26.64	1317		17.374	3529	5685	8200	10269	12741	15199	17604	20141	22625	25092
8.89	0.00765		26.67	1078		17.393	3458	5719	8156	10272	12749	15194	17621	20158	22617	25086
8.9	0.00765		26.7	876		17.413	3500	5736	8163	10294	12754	15172	17592	20151	22615	25099
8.91	0.00764		26.73	717		17.432	3504	5643	8134	10274	12708	15167	17607	20141	22602	25102
8.92	0.00764		26.76	677		17.452	3457	5698	8152	10261	12717	15180	17629	20161	22623	25094
8.93	0.00764		26.79	676		17.471	3412	5712	8178	10239	12729	15197	17613	20163	22614	25099
8.94	0.00763		26.82	572		17.491	3493	5698	8153	10269	12730	15171	17600	20155	22639	25097
8.95	0.00763		26.85	597		17.51	3402	5729	8139	10283	12710	15196	17624	20172	22638	25104
8.96	0.00763		26.88	603		17.53	3442	5662	8201	10263	12752	15170	17611	20195	22610	25068
8.97	0.00763		26.91	582		17.549	3440	5689	8124	10242	12739	15166	17610	20168	22615	25095
8.98	0.00762		26.94	611		17.569	3432	5741	8194	10242	12731	15170	17621	20172	22625	25090
8.99	0.00762		26.97	626		17.588	3478	5739	8102	10303	12746	15190	17616	20169	22641	25097
9	0.00762		27	621		17.608	3432	5681	8146	10293	12727	15167	17619	20191	22667	25106
9.01	0.00761		27.03	781		17.627	3463	5703	8112	10266	12734	15205	17615	20206	22651	25111
9.02	0.00761		27.06	901		17.647	3465	5679	8115	10286	12710	15189	17625	20199	22681	25106
9.03	0.00761		27.09	1092		17.667	3435	5692	8054	10257	12726	15197	17622	20216	22709	25115
9.04	0.0076		27.12	1425		17.686	3397	5691	8126	10252	12721	15188	17618	20197	22768	25164
9.05	0.0076		27.15	2011		17.706	3443	5672	8111	10290	12734	15221	17616	20181	22778	25196
9.06	0.0076		27.18	2537		17.725	3408	5672	8126	10256	12732	15219	17630	20183	22770	25218
9.07	0.0076		27.21	2934		17.745	3385	5666	8099	10269	12725	15227	17634	20172	22758	25243
9.08	0.00759		27.24	3010		17.764	3375	5685	8153	10270	12745	15233	17634	20158	22740	25231
9.09	0.00759		27.27	2787		17.784	3338	5684	8123	10275	12714	15222	17619	20211	22698	25186
9.1	0.00759		27.3	2278		17.803	3413	5611	8133	10290	12723	15215	17636	20181	22680	25173
9.11	0.00759		27.33	1727		17.823	3372	5695	8089	10275	12732	15217	17625	20185	22657	25154
9.12	0.00758		27.36	1330		17.842	3359	5645	8116	10258	12734	15173	17616	20169	22669	25132
9.13	0.00758		27.39	996		17.862	3394	5642	8091	10262	12710	15200	17634	20183	22621	25112
9.14	0.00758		27.42	883		17.881	3409	5679	8066	10258	12727	15182	17616	20161	22625	25088
9.15	0.00758		27.45	839		17.901	3430	5647	8117	10269	12721	15175	17635	20192	22611	25104
9.16	0.00757		27.48	818		17.92	3364	5649	8054	10286	12714	15180	17633	20179	22625	25112
9.17	0.00757		27.51	804		17.94	3419	5618	8071	10269	12740	15154	17617	20180	22622	25088
9.18	0.00757		27.54	849		17.959	3341	5598	8074	10239	12714	15155	17632	20180	22624	25106
9.19	0.00757		27.57	832		17.979	3371	5603	8066	10253	12721	15178	17619	20175	22636	25092
9.2	0.00757		27.6	787		17.998	3359	5666	8035	10254	12726	15146	17634	20180	22617	25110
9.21	0.00756		27.63	703		18.018	3330	5637	8102	10297	12700	15187	17638	20196	22604	25106
9.22	0.00756		27.66	639		18.037	3395	5588	8089	10266	12725	15169	17617	20152	22600	25112
9.23	0.00756		27.69	571		18.057	3284	5638	8021	10261	12709	15165	17651	20191	22609	25093
9.24	0.00756		27.72	512		18.076	3330	5658	8030	10253	12716	15142	17618	20167	22606	25105
9.25	0.00756		27.75	471		18.096	3340	5636	8073	10240	12723	15190	17654	20172	22604	25102
9.26	0.00755		27.78	431		18.115	3289	5654	8085	10256	12723	15159	17632	20175	22626	25102
9.27	0.00755		27.81	444		18.135	3278	5644	8090	10256	12718	15197	17630	20176	22602	25088
9.28	0.00755		27.84	424		18.154	3370	5625	8058	10242	12729	15164	17626	20184	22629	25116
9.29	0.00755		27.87	402		18.174	3325	5644	8055	10262	12718	15184	17655	20176	22602	25089
9.3	0.00755		27.9	424		18.193	3322	5651	8065	10249	12732	15167	17621	20207	22627	25095
9.31	0.00755		27.93	419		18.213	3331	5648	8099	10266	12725	15181	17633	20173	22626	25079
9.32	0.00755		27.96	371		18.232	3370	5628	8025	10253	12735	15148	17640	20183	22622	25108
9.33	0.00754		27.99	390		18.252	3281	5582	8039	10259	12729	15206	17640	20180	22611	25091
9.34	0.00754		28.02	354		18.271	3370	5594	8033	10237	12743	15181	17635	20187	22620	25086
9.35	0.00754		28.05	352		18.291	3287	5638	8052	10253	12736	15155	17638	20198	22628	25085
9.36	0.00754		28.08	376		18.31	3265	5548	8024	10264	12687	15160	17627	20203	22629	25101
9.37	0.00754		28.11	395		18.33	3275	5570	8023	10266	12715	15165	17636	20185	22635	25105
9.38	0.00754		28.14	397		18.349	3308	5591	8049	10249	12719	15173	17624	20192	22626	25103
9.39	0.00754		28.17	412		18.369	3324	5579	8016	10226	12739	15154	17647	20228	22639	25104
9.4	0.00754		28.2	413		18.388	3243	5583	8054	10274	12721	15193	17646	20193	22610	25096
9.41	0.00754		28.23	474		18.408	3279	5577	8042	10272	12719	15167	17627	20215	22633	25089
9.42	0.00753		28.26	534		18.427	3291	5587	8082	10269	12696	15177	17656	20186	22620	25084
9.43	0.00753		28.29	560		18.447	3309	5570	8068	10240	12697	15128	17639	20215	22626	25091
9.44	0.00753		28.32	596		18.466	3270	5597	8020	10259	12750	15154	17637	20206	22632	25111
9.45	0.00753		28.35	555		18.486	3276	5591	8021	10244	12729	15164	17638	20191	22622	25103
9.46	0.00753		28.38	502		18.505	3237	5561	8048	10244	12718	15173	17660	20188	22622	25121
9.47	0.00753		28.41	498		18.525	3223	5537	8045	10276	12726	15162	17625	20187	22611	25101
9.48	0.00753		28.44	441		18.544	3250	5573	8010	10256	12738	15156	17649	20235	22597	25099
9.49	0.00753		28.47	409		18.564	3246	5587	8044	10222	12734	15169	17635	20208	22610	25087
9.5	0.00753		28.5	382		18.583	3273	5563	8079	10242	12702	15156	17636	20174	22609	25101
9.51	0.00753		28.53	390		18.603	3267	5574	8016	10231	12694	15153	17652	20183	22617	25120
9.52	0.00753		28.56	339		18.623	3197	5637	8004	10251	12729	15155	17660	20222	22619	25103
9.53	0.00753		28.59	354		18.642	3264	5568	8010	10245	12716	15153	17661	20202	22629	25099
9.54	0.00753		28.62	368		18.662	3254	5585	8048	10252	12716	15161	17632	20226	22616	25102
9.55	0.00753		28.65	352		18.681	3258	5557	8034	10246	12702	15151	17645	20214	22620	25111
9.56	0.00753		28.68	362		18.701	3217	5590	7996	10233	12740	15136	17640	20225	22615	25110
9.57	0.00753		28.71	406		18.72	3231	5525	8024	10280	12705	15143	17653	20205	22643	25084
9.58	0.00753		28.74	351		18.74	3205	5535	7987	10268	12695	15161	17642	20201	22627	25095
9.59	0.00753		28.77	361		18.759	3258	5527	7961	10231	12716	15167	17639	20190	22620	25102
9.6	0.00753		28.8	368		18.779	3251	5625	8005	10222	12706	15148	17659	20216	22620	25101
9.61	0.00753		28.83	359		18.798	3236	5578	8016	10222	12708	15169	17652	20236	22629	25110
9.62	0.00753		28.86	360		18.818	3180	5548	8011	10250	12733	15158	17634	20210	22620	25092
9.63	0.00753		28.89	358		18.837	3253	5579	8006	10238	12703	15156	17665	20211	22606	25109
9.64	0.00753		28.92	342		18.857	3260	5561	7986	10241	12719	15171	17640	20218	22631	25117
9.65	0.00753		28.95	351		18.876	3244	5563	7990	10239	12707	15172	17675	20218	22625	25127
9.66	0.00753		28.98	349		18.896	3203	5529	8009	10238	12712	15148	17653	20212	22632	25108
9.67	0.00753		29.01	376		18.915	3196	5541	8016	10255	12731	15142	17654	20218	22628	25122
9.68	0.00753		29.04	412		18.935	3198	5547	8044	10238	12679	15182	17661	20235	22621	25109
9.69	0.00753		29.07	407		18.954	3252	5569	7973	10246	12692	15141	17642	20237	22624	25117
9.7	0.00753		29.1	360		18.974	3241	5548	8013	10238	12702	15166	17642	20240	22654	25099
9.71	0.00753		29.13	368		18.993	3178	5520	8007	10265	12715	15159	17645	20242	22627	25115
9.72	0.00753		29.16	370		19.013	3234	5544	7987	10212	12696	15176	17662	20238	22634	25128
9.73	0.00754		29.19	340		19.032	3197	5567	7983	10251	12727	15163	17642	20221	22630	25130
9.74	0.00754		29.22	380		19.052	3177	5502	8042	10244	12757	15158	17687	20236	22649	25111
9.75	0.00754		29.25	355		19.071	3207	5536	7975	10242	12706	15142	17668	20208	22631	25117
9.76	0.00754		29.28	350		19.091	3190	5572	7979	10236	12715	15179	17644	20216	22644	25106
9.77	0.00754		29.31	384		19.11	3174	5580	8004	10265	12699	15160	17660	20227	22640	25120
9.78	0.00754		29.34	408		19.13	3178	5508	8029	10257	12729	15169	17667	20226	22634	25124
9.79	0.00754		29.37	405		19.149	3178	5519	7952	10250	12689	15184	17652	20221	22627	25104
9.8	0.00754		29.4	461		19.169	3160	5537	7939	10250	12673	15141	17680	20258	22637	25107
9.81	0.00754		29.43	470		19.188	3220	5488	7991	10225	12707	15155	17662	20241	22644	25105
9.82	0.00755		29.46	470		19.208	3199	5470	7940	10232	12720	15174	17668	20266	22631	25127
9.83	0.00755		29.49	510		19.227	3239	5532	7998	10227	12713	15158	17670	20255	22635	25103
9.84	0.00755		29.52	519		19.247	3179	5529	8009	10267	12726	15174	17705	20261	22612	25126
9.85	0.00755		29.55	456		19.266	3181	5541	7987	10249	12723	15142	17654	20235	22642	25134
9.86	0.00755		29.58	469		19.286	3190	5499	7976	10231	12708	15167	17658	20252	22619	25112
9.87	0.00755		29.61	395		19.305	3126	5588	7997	10244	12718	15162	17659	20263	22647	25126
9.88	0.00756		29.64	384		19.325	3157	5549	7980	10224	12735	15159	17685	20245	22638	25122
9.89	0.00756		29.67	389		19.344	3176	5511	7988	10265	12737	15174	17650	20237	22639	25116
9.9	0.00756		29.7	367		19.364	3198	5556	7990	10250	12726	15162	17650	20246	22621	25133
9.91	0.00756		29.73	385		19.383	3135	5493	7979	10246	12707	15161	17673	20266	22622	25126
9.92	0.00756		29.76	364		19.403	3183	5523	8018	10251	12693	15162	17674	20259	22627	25131
9.93	0.00757		29.79	412		19.422	3156	5506	7984	10244	12729	15161	17683	20268	22641	25127
9.94	0.00757		29.82	405		19.442	3156	5532	7987	10226	12707	15157	17669	20279	22634	25114
9.95	0.00757		29.85	435		19.461	3177	5499	8024	10277	12727	15174	17672	20241	22637	25096
9.96	0.00757		29.88	366		19.481	3138	5541	7979	10240	12698	15159	17661	20242	22634	25114
9.97	0.00758		29.91	353		19.5	3176	5528	8011	10235	12726	15155	17671	20280	22629	25129
9.98	0.00758		29.94	341		19.52	3152	5499	7988	10245	12710	15192	17664	20257	22639	25134
9.99	0.00758		29.97	357		19.539	3186	5478	8018	10248	12753	15154	17693	20274	22645	25145
10	0.00758		30	371		19.559	3164	5519	7987	10256	12739	15164	17681	20277	22638	25139
10.01	0.00759		30.03	380		19.578	3125	5537	7997	10242	12734	15166	17683	20277	22650	25153
10.02	0.00759		30.06	398		19.598	3095	5522	7958	10264	12766	15191	17687	20280	22647	25128
10.03	0.00759		30.09	396		19.618	3145	5522	8000	10269	12745	15174	17690	20268	22667	25133
10.04	0.00759		30.12	424		19.637	3138	5547	7998	10241	12742	15186	17712	20271	22671	25145
10.05	0.0076		30.15	384		19.657	3158	5524	8010	10262	12737	15179	17726	20258	22693	25142
10.06	0.0076		30.18	419		19.676	3124	5507	7969	10269	12738	15170	17720	20285	22674	25125
10.07	0.0076		30.21	378		19.696	3179	5504	8012	10239	12721	15183	17723	20276	22687	25145
10.08	0.00761		30.24	344		19.715	3111	5516	8007	10269	12725	15186	17693	20273	22719	25186
10.09	0.00761		30.27	398		19.735	3195	5493	8003	10271	12728	15191	17662	20276	22716	25173
10.1	0.00761		30.3	353		19.754	3153	5549	7979	10289	12762	15178	17696	20287	22708	25179
10.11	0.00762		30.33	359		19.774	3148	5502	7981	10244	12724	15185	17694	20276	22695	25187
10.12	0.00762		30.36	343		19.793	3134	5528	7997	10294	12746	15202	17675	20290	22708	25177
10.13	0.00762		30.39	355		19.813	3130	5553	8027	10286	12738	15197	17696	20260	22675	25161
10.14	0.00763		30.42	375		19.832	3158	5547	8040	10274	12774	15194	17679	20273	22679	25152
10.15	0.00763		30.45	365		19.852	3127	5521	8012	10284	12763	15186	17700	20268	22662	25161
10.16	0.00764		30.48	423		19.871	3107	5556	8012	10272	12778	15197	17693	20259	22637	25117
10.17	0.00764		30.51	374		19.891	3145	5556	8033	10285	12818	15175	17688	20275	22645	25151
10.18	0.00764		30.54	396		19.91	3135	5559	8026	10292	12774	15198	17699	20287	22659	25130
10.19	0.00765		30.57	377		19.93	3166	5517	8003	10292	12820	15220	17712	20278	22649	25124
10.2	0.00765		30.6	354		19.949	3146	5555	8070	10267	12810	15188	17715	20283	22655	25149
10.21	0.00766		30.63	324		19.969	3145	5532	8048	10305	12841	15210	17673	20285	22646	25137
10.22	0.00766		30.66	366		19.988	3128	5540	8056	10336	12841	15242	17699	20296	22662	25121
10.23	0.00766		30.69	369		20.008	3128	5502	8115	10329	12863	15209	17705	20278	22646	25135
10.24	0.00767		30.72	351		20.027	3123	5573	8078	10324	12886	15230	17713	20290	22673	25163
10.25	0.00767		30.75	360		20.047	3116	5588	8110	10354	12907	15231	17742	20279	22666	25117
10.26	0.00768		30.78	333		20.066	3110	5538	8104	10370	12949	15259	17711	20286	22644	25135
10.27	0.00768		30.81	350		20.086	3126	5577	8106	10370	12953	15269	17737	20284	22673	25162
10.28	0.00769		30.84	390		20.105	3132	5580	8158	10384	13018	15309	17732	20280	22644	25134
10.29	0.00769		30.87	341		20.125	3124	5629	8139	10425	13082	15277	17755	20305	22643	25138
10.3	0.0077		30.9	363		20.144	3138	5613	8207	10456	13118	15327	17773	20333	22661	25127
10.31	0.0077		30.93	373		20.164	3165	5605	8195	10448	13145	15312	17772	20293	22655	25144
10.32	0.00771		30.96	368		20.183	3118	5649	8236	10547	13147	15331	17797	20268	22654	25138
10.33	0.00771		30.99	371		20.203	3138	5646	8207	10533	13171	15345	17827	20293	22663	25146
10.34	0.00772		31.02	405		20.222	3139	5678	8290	10514	13309	15363	17825	20283	22654	25137
10.35	0.00772		31.05	419		20.242	3139	5625	8207	10571	13293	15388	17797	20293	22672	25142
10.36	0.00773		31.08	433		20.261	3145	5632	8257	10618	13319	15389	17842	20262	22642	25147
10.37	0.00773		31.11	416		20.281	3126	5639	8226	10602	13299	15396	17825	20290	22669	25152
10.38	0.00774		31.14	457		20.3	3137	5653	8265	10578	13266	15374	17807	20284	22668	25141
10.39	0.00774		31.17	460		20.32	3090	5652	8179	10613	13208	15368	17820	20338	22664	25137
10.4	0.00775		31.2	470		20.339	3200	5636	8174	10597	13210	15357	17813	20300	22649	25154
10.41	0.00776		31.23	566		20.359	3154	5648	8203	10563	13161	15360	17814	20303	22665	25144
10.42	0.00776		31.26	622		20.378	3110	5646	8211	10584	13113	15323	17771	20284	22653	25126
10.43	0.00777		31.29	787		20.398	3138	5633	8115	10524	13070	15311	17756	20296	22651	25135
10.44	0.00777		31.32	1015		20.417	3139	5569	8161	10542	13042	15318	17741	20305	22644	25132
10.45	0.00778		31.35	1251		20.437	3174	5600	8142	10509	12998	15315	17759	20309	22652	25136
10.46	0.00779		31.38	1438		20.456	3111	5588	8066	10499	12985	15263	17704	20332	22656	25149
10.47	0.00779		31.41	1511		20.476	3102	5556	8131	10448	12957	15253	17768	20314	22657	25143
10.48	0.0078		31.44	1537		20.495	3138	5553	8093	10436	12916	15287	17718	20303	22682	25137
10.49	0.00781		31.47	1435		20.515	3148	5563	8077	10448	12953	15262	17742	20306	22650	25168
10.5	0.00781		31.5	1265		20.534	3126	5565	8077	10426	12930	15251	17726	20296	22662	25163
10.51	0.00782		31.53	1005		20.554	3109	5573	8095	10402	12897	15249	17791	20319	22660	25152
10.52	0.00783		31.56	820		20.573	3160	5543	8093	10388	12920	15268	17731	20291	22644	25117
10.53	0.00783		31.59	693		20.593	3138	5576	8060	10374	12919	15226	17747	20305	22678	25159
10.54	0.00784		31.62	541		20.613	3134	5518	8089	10363	12890	15268	17763	20325	22645	25146
10.55	0.00785		31.65	526		20.632	3110	5577	8053	10418	12881	15238	17758	20339	22669	25154
10.56	0.00786		31.68	489		20.652	3128	5558	8060	10387	12924	15238	17751	20314	22681	25140
10.57	0.00786		31.71	413		20.671	3147	5545	8056	10385	12893	15243	17776	20331	22675	25132
10.58	0.00787		31.74	413		20.691	3115	5558	8010	10379	12843	15254	17734	20286	22658	25159
10.59	0.00788		31.77	409		20.71	3140	5528	8053	10344	12848	15231	17737	20315	22674	25153
10.6	0.00789		31.8	447		20.73	3098	5548	8051	10327	12832	15240	17750	20332	22659	25140
10.61	0.00789		31.83	407		20.749	3163	5540	7982	10340	12809	15236	17742	20321	22673	25148
10.62	0.0079		31.86	408		20.769	3182	5518	8023	10289	12784	15227	17771	20345	22671	25150
10.63	0.00791		31.89	360		20.788	3135	5543	8057	10326	12787	15237	17736	20313	22676	25152
10.64	0.00792		31.92	369		20.808	3159	5552	8032	10308	12778	15250	17742	20350	22676	25152
10.65	0.00793		31.95	367		20.827	3139	5563	7996	10320	12786	15248	17735	20331	22674	25127
10.66	0.00793		31.98	366		20.847	3176	5517	8033	10311	12772	15247	17750	20358	22696	25173
10.67	0.00794		32.01	352		20.866	3100	5497	7984	10302	12776	15268	17728	20405	22684	25155
10.68	0.00795		32.04	371		20.886	3113	5558	8009	10338	12751	15229	17729	20447	22691	25195
10.69	0.00796		32.07	382		20.905	3151	5516	8006	10290	12772	15273	17772	20441	22721	25200
10.7	0.00797		32.1	398		20.925	3102	5526	7984	10274	12782	15281	17762	20473	22757	25213
10.71	0.00798		32.13	459		20.944	3118	5540	8057	10256	12766	15278	17754	20483	22819	25271
10.72	0.00799		32.16	441		20.964	3083	5501	8039	10280	12767	15334	17771	20463	22851	25341
10.73	0.008		32.19	427		20.983	3101	5514	8006	10309	12746	15398	17777	20480	22921	25454
10.74	0.00801		32.22	467		21.003	3160	5547	8040	10290	12780	15397	17786	20510	22932	25501
10.75	0.00801		32.25	486		21.022	3135	5539	8004	10262	12751	15402	17785	20462	22946	25564
10.76	0.00802		32.28	471		21.042	3133	5543	7989	10260	12778	15413	17781	20454	22952	25620
10.77	0.00803		32.31	445		21.061	3151	5539	7994	10262	12769	15396	17756	20403	22871	25560
10.78	0.00804		32.34	462		21.081	3121	5529	7995	10256	12758	15350	17765	20417	22828	25483
10.79	0.00805		32.37	439		21.1	3084	5579	7977	10270	12791	15324	17779	20368	22767	25407
10.8	0.00806		32.4	435		21.12	3102	5512	8013	10285	12778	15317	17758	20400	22740	25335
10.81	0.00807		32.43	429		21.139	3133	5555	7954	10285	12744	15296	17753	20390	22743	25282
10.82	0.00808		32.46	414		21.159	3139	5538	7992	10288	12787	15246	17773	20357	22747	25237
10.83	0.00809		32.49	425		21.178	3081	5550	8050	10248	12785	15262	17740	20353	22745	25206
10.84	0.0081		32.52	420		21.198	3119	5531	7963	10255	12740	15252	17775	20339	22743	25173
10.85	0.00812		32.55	448		21.217	3127	5520	7911	10281	12780	15222	17754	20373	22714	25194
10.86	0.00813		32.58	465		21.237	3171	5533	7960	10269	12782	15228	17744	20332	22721	25176
10.87	0.00814		32.61	427		21.256	3092	5515	7961	10262	12776	15221	17728	20333	22665	25190
10.88	0.00815		32.64	441		21.276	3151	5471	7961	10284	12776	15192	17757	20356	22666	25185
10.89	0.00816		32.67	472		21.295	3122	5504	7953	10264	12767	15226	17729	20373	22679	25181
10.9	0.00817		32.7	484		21.315	3139	5538	7987	10233	12755	15235	17756	20371	22663	25159
10.91	0.00818		32.73	512		21.334	3119	5498	7952	10266	12748	15187	17719	20364	22679	25154
10.92	0.00819		32.76	505		21.354	3118	5513	7966	10235	12738	15192	17755	20317	22665	25145
10.93	0.0082		32.79	455		21.373	3133	5530	7989	10256	12727	15210	17730	20357	22690	25170
10.94	0.00822		32.82	464		21.393	3124	5502	7970	10282	12745	15185	17750	20333	22679	25161
10.95	0.00823		32.85	456		21.412	3133	5531	7984	10293	12748	15210	17742	20369	22684	25154
10.96	0.00824		32.88	407		21.432	3040	5467	7970	10286	12748	15216	17740	20333	22651	25162
10.97	0.00825		32.91	359		21.451	3120	5484	7966	10256	12769	15205	17726	20326	22661	25166
10.98	0.00827		32.94	374		21.471	3076	5522	7982	10278	12788	15219	17742	20339	22661	25146
10.99	0.00828		32.97	329		21.49	3075	5510	7960	10275	12779	15207	17753	20358	22691	25168
11	0.00829		33	359		21.51	3090	5501	7965	10286	12768	15199	17744	20337	22664	25151
11.01	0.0083		33.03	381		21.529	3115	5497	8002	10291	12783	15199	17746	20391	22662	25163
11.02	0.00832		33.06	403		21.549	3112	5507	7969	10247	12737	15214	17747	20356	22667	25154
11.03	0.00833		33.09	361		21.568	3079	5494	7985	10292	12739	15198	17738	20378	22719	25181
11.04	0.00834		33.12	403		21.588	3120	5523	7949	10259	12764	15189	17758	20376	22684	25170
11.05	0.00836		33.15	396		21.608	3089	5489	7977	10277	12749	15202	17724	20416	22696	25156
11.06	0.00837		33.18	403		21.627	3144	5513	7960	10258	12768	15228	17739	20405	22711	25173
11.07	0.00838		33.21	384		21.647	3091	5517	7972	10257	12762	15244	17751	20426	22720	25181
11.08	0.0084		33.24	388		21.666	3107	5508	7959	10303	12741	15229	17768	20412	22767	25179
11.09	0.00841		33.27	479		21.686	3127	5487	7944	10265	12759	15236	17753	20407	22834	25216
11.1	0.00843		33.3	471		21.705	3108	5510	7962	10278	12759	15279	17763	20439	22888	25234
11.11	0.00844		33.33	546		21.725	3121	5494	7980	10271	12736	15310	17776	20462	23005	25279
11.12	0.00846		33.36	678		21.744	3122	5477	8005	10261	12760	15281	17752	20458	23038	25359
11.13	0.00847		33.39	652		21.764	3056	5485	7956	10311	12778	15283	17789	20415	23097	25426
11.14	0.00849		33.42	695		21.783	3082	5501	8028	10267	12734	15324	17807	20459	23106	25479
11.15	0.0085		33.45	684		21.803	3068	5498	7946	10273	12731	15301	17813	20402	23045	25472
11.16	0.00852		33.48	620		21.822	3104	5517	7980	10274	12724	15310	17751	20384	22951	25465
11.17	0.00853		33.51	483		21.842	3128	5487	7956	10271	12764	15279	17779	20409	22858	25369
11.18	0.00855		33.54	439		21.861	3137	5485	7978	10245	12736	15283	17732	20424	22831	25292
11.19	0.00856		33.57	436		21.881	3071	5527	7988	10263	12783	15245	17754	20355	22776	25281
11.2	0.00858		33.6	421		21.9	3084	5518	7947	10280	12772	15210	17769	20372	22734	25217
11.21	0.0086		33.63	392		21.92	3088	5460	7980	10279	12747	15236	17769	20376	22722	25210
11.22	0.00861		33.66	387		21.939	3070	5532	7956	10284	12730	15190	17747	20362	22705	25182
11.23	0.00867		33.69	384		21.959	3121	5546	7927	10272	12776	15219	17736	20365	22684	25187
11.24	0.00868		33.72	404		21.978	3126	5466	7937	10276	12747	15240	17718	20344	22703	25172
11.25	0.0087		33.75	450		21.998	3147	5537	7956	10268	12740	15215	17737	20398	22690	25181
11.26	0.00874		33.78	502		22.017	3080	5499	7946	10279	12764	15211	17757	20393	22710	25156
11.27	0.00876		33.81	532		22.037	3072	5489	7951	10280	12753	15170	17769	20402	22694	25167
11.28	0.00878		33.84	529		22.056	3076	5463	7944	10262	12737	15211	17757	20338	22687	25177
11.29	0.00879		33.87	507		22.076	3123	5503	7984	10272	12768	15195	17739	20365	22699	25154
11.3	0.00881		33.9	483		22.095	3114	5492	7931	10263	12726	15196	17771	20406	22683	25168
11.31	0.00883		33.93	456		22.115	3094	5516	7936	10291	12728	15208	17744	20374	22718	25164
11.32	0.00885		33.96	416		22.134	3085	5523	7942	10251	12737	15248	17765	20394	22705	25187
11.33	0.00887		33.99	406		22.154	3092	5514	7946	10272	12739	15192	17762	20403	22668	25169
11.34	0.00889		34.02	451		22.173	3074	5510	7948	10242	12768	15199	17751	20368	22675	25165
11.35	0.00891		34.05	421		22.193	3076	5536	7938	10261	12758	15200	17786	20391	22694	25180
11.36	0.00893		34.08	461		22.212	3069	5509	7938	10269	12750	15202	17764	20354	22668	25167
11.37	0.00895		34.11	429		22.232	3084	5510	7947	10283	12743	15202	17754	20387	22689	25176
11.38	0.00897		34.14	414		22.251	3044	5513	7969	10264	12756	15215	17762	20370	22703	25174
11.39	0.009		34.17	368		22.271	3086	5519	7972	10267	12757	15193	17771	20373	22711	25180
11.4	0.00902		34.2	353		22.29	3051	5467	7952	10255	12754	15193	17769	20377	22679	25174
11.41	0.00904		34.23	392		22.31	3082	5486	7972	10277	12790	15206	17744	20387	22694	25207
11.42	0.00906		34.26	361		22.329	3108	5496	7947	10252	12780	15191	17766	20406	22697	25183
11.43	0.00908		34.29	382		22.349	3087	5461	7955	10269	12748	15208	17776	20387	22716	25186
11.44	0.00911		34.32	362		22.368	3082	5494	7948	10305	12749	15210	17727	20381	22709	25184
11.45	0.00913		34.35	345		22.388	3090	5468	7941	10274	12752	15211	17754	20388	22689	25165
11.46	0.00915		34.38	352		22.407	3049	5476	7988	10264	12778	15211	17753	20383	22673	25167
11.47	0.00918		34.41	349		22.427	3127	5471	7953	10263	12796	15200	17722	20392	22681	25179
11.48	0.0092		34.44	359		22.446	3064	5505	7975	10265	12789	15203	17769	20405	22701	25193
11.49	0.00922		34.47	335		22.466	3045	5541	7973	10294	12776	15224	17782	20410	22707	25181
11.5	0.00925		34.5	356		22.485	3091	5518	7979	10295	12773	15242	17797	20453	22712	25156
11.51	0.00927		34.53	353		22.505	3069	5516	7953	10281	12795	15240	17785	20447	22680	25187
11.52	0.0093		34.56	328		22.524	3048	5509	7982	10324	12785	15224	17794	20396	22724	25221
11.53	0.00932		34.59	328		22.544	3089	5462	8002	10278	12787	15231	17793	20450	22725	25183
11.54	0.00935		34.62	306		22.563	3085	5508	7969	10266	12817	15267	17807	20437	22755	25179
11.55	0.00938		34.65	319		22.583	3117	5535	7980	10303	12858	15245	17788	20519	22747	25213
11.56	0.0094		34.68	325		22.603	3071	5508	8009	10312	12819	15263	17820	20504	22827	25219
11.57	0.00943		34.71	333		22.622	3061	5526	8030	10295	12837	15317	17824	20542	22911	25227
11.58	0.00946		34.74	331		22.642	3043	5534	7999	10304	12852	15346	17828	20569	23027	25283
11.59	0.00948		34.77	333		22.661	3084	5515	7974	10341	12864	15368	17852	20553	23250	25344
11.6	0.00951		34.8	340		22.681	3077	5515	7994	10325	12884	15412	17829	20603	23382	25385
11.61	0.00954		34.83	369		22.7	3044	5471	8034	10357	12876	15431	17869	20608	23454	25531
11.62	0.00957		34.86	353		22.72	3074	5531	8022	10343	12857	15474	17860	20572	23523	25627
11.63	0.0096		34.89	360		22.739	3023	5525	8058	10344	12884	15510	17866	20555	23394	25676
11.64	0.00963		34.92	323		22.759	3061	5493	8019	10349	12878	15438	17856	20557	23323	25656
11.65	0.00966		34.95	342		22.778	3048	5508	8015	10316	12834	15437	17871	20534	23154	25648
11.66	0.00969		34.98	331		22.798	3029	5493	8006	10322	12806	15401	17834	20506	23008	25564
11.67	0.00972		35.01	332		22.817	3051	5523	7991	10332	12825	15364	17813	20458	22927	25461
11.68	0.00975		35.04	320		22.837	3037	5515	8015	10288	12846	15333	17824	20488	22862	25405
11.69	0.00978		35.07	304		22.856	3011	5517	8013	10351	12839	15345	17781	20449	22810	25286
11.7	0.00982		35.1	318		22.876	3063	5527	8003	10299	12858	15316	17770	20407	22742	25264
11.71	0.00985		35.13	339		22.895	3054	5514	8031	10355	12859	15296	17816	20450	22725	25238
11.72	0.00988		35.16	331		22.915	3051	5571	7995	10339	12852	15297	17794	20403	22765	25223
11.73	0.00992		35.19	380		22.934	3063	5475	7978	10321	12875	15277	17817	20409	22741	25210
11.74	0.00995		35.22	354		22.954	3051	5529	7981	10311	12845	15260	17793	20387	22742	25205
11.75	0.00999		35.25	396		22.973	3045	5549	8023	10345	12866	15232	17807	20407	22723	25201
11.76	0.01002		35.28	421		22.993	3033	5495	8024	10365	12859	15231	17820	20443	22724	25190
11.77	0.01006		35.31	421		23.012	3058	5535	7989	10330	12901	15269	17786	20395	22702	25182
11.78	0.01009		35.34	450		23.032	3054	5519	7986	10357	12856	15254	17829	20404	22702	25195
11.79	0.01013		35.37	408		23.051	3092	5491	7966	10367	12818	15223	17844	20438	22712	25181
11.8	0.01017		35.4	401		23.071	3077	5490	7993	10313	12846	15237	17817	20444	22741	25179
11.81	0.01021		35.43	394		23.09	3096	5514	7955	10331	12821	15239	17797	20439	22706	25178
11.82	0.01025		35.46	393		23.11	3017	5538	8037	10321	12845	15227	17809	20396	22685	25213
11.83	0.01028		35.49	340		23.129	3111	5504	7986	10325	12819	15243	17804	20429	22723	25188
11.84	0.01033		35.52	346		23.149	3076	5483	7984	10328	12844	15232	17800	20430	22726	25174
11.85	0.01037		35.55	361		23.168	3042	5493	7974	10298	12826	15225	17786	20479	22737	25181
11.86	0.01041		35.58	360		23.188	3067	5478	7962	10331	12781	15227	17834	20463	22729	25187
11.87	0.01045		35.61	380		23.207	3047	5482	7950	10309	12814	15243	17791	20441	22729	25194
11.88	0.01049		35.64	378		23.227	3049	5520	7971	10294	12803	15232	17795	20483	22719	25204
11.89	0.01054		35.67	333		23.246	3049	5492	7966	10278	12759	15231	17793	20446	22717	25236
11.9	0.01058		35.7	360		23.266	3066	5498	7978	10300	12767	15233	17778	20467	22711	25189
11.91	0.01063		35.73	379		23.285	3050	5517	8003	10266	12797	15216	17845	20403	22729	25197
11.92	0.01068		35.76	359		23.305	3057	5481	7936	10330	12807	15212	17813	20387	22704	25166
11.93	0.01072		35.79	394		23.324	3027	5510	7958	10334	12821	15227	17810	20411	22700	25177
11.94	0.01077		35.82	420		23.344	3053	5502	7970	10321	12800	15238	17803	20428	22723	25169
11.95	0.01082		35.85	434		23.363	3042	5511	7981	10308	12792	15201	17800	20448	22712	25160
11.96	0.01087		35.88	451		23.383	3094	5472	7962	10327	12792	15224	17803	20463	22717	25177
11.97	0.01093		35.91	420		23.402	3074	5492	7968	10279	12805	15205	17797	20433	22719	25191
11.98	0.01098		35.94	440		23.422	3048	5517	7945	10284	12818	15242	17786	20452	22703	25182
11.99	0.01103		35.97	394		23.441	3008	5488	7986	10321	12803	15241	17792	20458	22717	25207
12	0.01109		36	403		23.461	3070	5488	7979	10289	12804	15223	17807	20435	22705	25149
12.01	0.01115		36.03	398		23.48	3080	5496	8001	10326	12814	15264	17828	20399	22698	25199
12.02	0.01121		36.06	424		23.5	3037	5522	8001	10352	12809	15228	17829	20394	22730	25165
12.03	0.01127		36.09	447		23.519	3050	5508	7962	10325	12805	15238	17819	20418	22699	25194
12.04	0.01133		36.12	456		23.539	3033	5488	7985	10333	12814	15225	17824	20469	22724	25196
12.05	0.01139		36.15	478		23.558	3037	5475	7993	10328	12806	15226	17793	20442	22696	25201
12.06	0.01146		36.18	462		23.578	3046	5497	8008	10290	12852	15275	17793	20421	22737	25192
12.07	0.01153		36.21	454		23.598	3074	5502	8019	10333	12867	15247	17822	20437	22716	25201
12.08	0.0116		36.24	453		23.617	3067	5527	8005	10361	12886	15259	17817	20454	22704	25185
12.09	0.01167		36.27	449		23.637	3045	5524	7995	10363	12900	15269	17819	20439	22706	25193
12.1	0.01175		36.3	404		23.656	3063	5535	8065	10360	12894	15253	17874	20436	22708	25200
12.11	0.01182		36.33	359		23.676	3028	5498	7967	10379	12897	15264	17867	20477	22710	25199
12.12	0.01191		36.36	350		23.695	3029	5523	8021	10335	12912	15292	17852	20465	22738	25192
12.13	0.01199		36.39	381		23.715	3077	5541	8037	10373	12944	15283	17864	20463	22694	25193
12.14	0.01208		36.42	389		23.734	3066	5542	8049	10396	12944	15310	17864	20470	22759	25192
12.15	0.01217		36.45	394		23.754	3011	5526	8069	10370	12979	15327	17867	20433	22744	25194
12.16	0.01227		36.48	412		23.773	3049	5605	7992	10417	12970	15299	17892	20489	22765	25215
12.17	0.01237		36.51	466		23.793	3048	5551	8047	10408	12995	15330	17915	20430	22759	25202
12.18	0.01248		36.54	460		23.812	3006	5529	8070	10456	12969	15317	17898	20455	22742	25228
12.19	0.0126		36.57	454		23.832	3078	5555	8030	10422	12952	15337	17888	20426	22728	25207
12.2	0.01272		36.6	470		23.851	3076	5525	8022	10469	12976	15323	17856	20438	22723	25216
12.21	0.01285		36.63	506		23.871	3055	5538	8016	10418	12996	15294	17875	20483	22744	25216
12.22	0.01299		36.66	512		23.89	3064	5545	8057	10409	12964	15335	17856	20461	22776	25204
12.23	0.01314		36.69	501		23.91	3005	5540	8015	10402	12930	15266	17850	20425	22762	25203
12.24	0.01331		36.72	547		23.929	3070	5552	8011	10395	12968	15291	17849	20477	22738	25224
12.25	0.01349		36.75	545		23.949	3020	5537	8036	10387	12953	15281	17856	20522	22728	25244
12.26	0.01369		36.78	513		23.968	3065	5551	7991	10379	12913	15295	17870	20449	22710	25261
12.27	0.01391		36.81	475		23.988	3075	5559	8002	10386	12943	15331	17823	20487	22783	25201
12.28	0.01415		36.84	475		24.007	3065	5507	8017	10404	12898	15283	17828	20477	22769	25212
12.29	0.01443		36.87	433		24.027	3067	5533	7996	10367	12949	15310	17861	20482	22725	25217
12.3	0.01475		36.9	414		24.046	3053	5558	8024	10373	12915	15273	17870	20471	22735	25242
12.31	0.01511		36.93	431		24.066	3071	5517	8000	10403	12905	15273	17899	20512	22751	25236
12.32	0.01554		36.96	425		24.085	3071	5559	7986	10399	12904	15303	17841	20494	22770	25262
12.33	0.01605		36.99	426		24.105	3069	5532	8040	10353	12982	15305	17871	20494	22748	25236
12.34	0.01666		37.02	439		24.124	3060	5519	8012	10367	12904	15321	17877	20491	22736	25245
12.35	0.01741		37.05	436		24.144	3112	5545	8002	10412	12897	15303	17901	20454	22751	25226
12.36	0.01836		37.08	477		24.163	3045	5523	8032	10372	12896	15276	17867	20485	22756	25239
12.37	0.01957		37.11	482		24.183	3081	5555	7968	10359	12863	15257	17816	20506	22745	25234
12.38	0.02118		37.14	435		24.202	3067	5556	7974	10344	12898	15294	17848	20457	22764	25228
12.39	0.02338		37.17	417		24.222	3040	5516	7988	10380	12890	15269	17865	20474	22765	25209
12.4	0.02655		37.2	417		24.241	3034	5525	8010	10337	12847	15263	17813	20494	22735	25228
12.41	0.03151		37.23	430		24.261	3057	5508	8024	10341	12889	15288	17827	20513	22743	25241
12.42	0.04129		37.26	429		24.28	3075	5546	7972	10329	12823	15251	17829	20458	22728	25224
12.43	0.06733		37.29	414		24.3	3081	5563	8011	10335	12839	15269	17844	20494	22743	25231
12.44	0.13646		37.32	471		24.319	3052	5509	8017	10339	12812	15278	17860	20508	22732	25218
12.45	0.26844		37.35	529		24.339	3085	5536	7999	10366	12837	15309	17869	20511	22729	25227
12.46	0.40443		37.38	525		24.358	3035	5514	7980	10331	12822	15275	17848	20505	22734	25241
12.47	0.40189		37.41	568		24.378	3100	5506	7974	10319	12852	15240	17840	20459	22767	25228
12.48	0.32273		37.44	689		24.397	3043	5497	7981	10333	12847	15300	17868	20510	22761	25238
12.49	0.27916		37.47	888		24.417	3082	5534	7982	10349	12858	15242	17846	20544	22748	25195
12.5	0.21696		37.5	1015		24.436	3064	5530	7991	10334	12869	15288	17860	20512	22749	25244
12.51	0.13026		37.53	1205		24.456	3079	5558	7980	10334	12834	15273	17876	20494	22758	25250
12.52	0.07001		37.56	1273		24.475	3072	5547	8023	10338	12850	15242	17904	20494	22790	25240
12.53	0.04219		37.59	1297		24.495	3069	5540	8009	10339	12870	15302	17892	20534	22785	25249
12.54	0.03152		37.62	1324		24.514	3084	5565	8009	10389	12857	15272	17870	20487	22769	25274
12.55	0.02678		37.65	1288		24.534	3041	5555	8031	10364	12855	15299	17870	20532	22770	25311
12.56	0.024		37.68	1226		24.554	3058	5497	8038	10326	12861	15322	17871	20538	22758	25257
12.57	0.02215		37.71	1055		24.573	3082	5564	8065	10324	12887	15292	17883	20514	22772	25278
12.58	0.02085		37.74	1021		24.593	3059	5518	7993	10344	12882	15326	17902	20568	22741	25278
12.59	0.01991		37.77	1027		24.612	3058	5547	8030	10354	12891	15324	17881	20542	22756	25270
12.6	0.01921		37.8	1026		24.632	3049	5548	8098	10406	12898	15326	17875	20536	22742	25266
12.61	0.01869		37.83	1031		24.651	3054	5566	8033	10382	12917	15312	17938	20540	22748	25242
12.62	0.01831		37.86	960		24.671	3077	5550	8061	10391	12973	15304	17912	20525	22754	25243
12.63	0.01801		37.89	969		24.69	3034	5570	8104	10433	12975	15317	17918	20531	22748	25247
12.64	0.0178		37.92	873		24.71	3074	5548	8090	10390	13000	15338	17891	20517	22739	25241
12.65	0.01764		37.95	742		24.729	3012	5592	8082	10393	12980	15332	17901	20568	22782	25257
12.66	0.01752		37.98	648		24.749	3067	5592	8105	10443	13003	15350	17925	20547	22745	25278
12.67	0.01745		38.01	585		24.768	3067	5557	8058	10462	12986	15371	17927	20519	22765	25251
12.68	0.0174		38.04	487		24.788	3104	5552	8060	10456	12993	15373	17899	20506	22794	25252
12.69	0.01738		38.07	443		24.807	3049	5569	8057	10437	13042	15358	17929	20535	22745	25256
12.7	0.01738		38.1	426		24.827	3038	5623	8069	10446	12971	15354	17930	20538	22791	25280
12.71	0.0174		38.13	412		24.846	3075	5556	8067	10451	12983	15318	17899	20535	22760	25267
12.72	0.01744		38.16	370		24.866	3091	5586	8082	10441	12973	15323	17894	20518	22782	25268
12.73	0.01749		38.19	342		24.885	3072	5566	8079	10437	12984	15333	17911	20546	22740	25259
12.74	0.01755		38.22	347		24.905	3131	5544	8077	10434	12983	15326	17866	20561	22797	25229
12.75	0.01762		38.25	327		24.924	3096	5550	8042	10399	12935	15307	17906	20540	22776	25258
12.76	0.01771		38.28	347		24.944	3083	5569	8074	10439	12914	15364	17900	20552	22761	25274
12.77	0.0178		38.31	307		24.963	3059	5594	7999	10427	12936	15315	17912	20556	22763	25254
12.78	0.0179		38.34	332		24.983	3092	5582	8058	10435	12952	15352	17890	20574	22774	25283
12.79	0.018		38.37	347		25.002	3037	5549	8074	10399	12977	15369	17888	20555	22789	25252
12.8	0.01812		38.4	316		25.022	3097	5598	8028	10426	12953	15361	17893	20555	22789	25269
12.81	0.01824		38.43	300		25.041	3027	5565	8110	10382	13004	15351	17928	20573	22824	25260
12.82	0.01837		38.46	319		25.061	3074	5592	8084	10410	12996	15325	17899	20578	22795	25284
12.83	0.0185		38.49	327		25.08	3046	5582	8050	10400	12986	15374	17916	20606	22783	25270
12.84	0.01864		38.52	323		25.1	3080	5566	8066	10423	13008	15387	17970	20591	22808	25284
12.85	0.01879		38.55	292		25.119	3084	5592	8113	10446	13054	15422	17977	20602	22805	25310
12.86	0.01894		38.58	292		25.139	3084	5577	8113	10468	12987	15421	17963	20673	22839	25329
12.87	0.01909		38.61	339		25.158	3074	5562	8094	10439	13053	15444	18012	20693	22955	25345
12.88	0.01926		38.64	348		25.178	3048	5570	8091	10456	13026	15463	17965	20768	22960	25371
12.89	0.01942		38.67	282		25.197	3062	5565	8055	10413	13000	15477	18009	20774	22990	25425
12.9	0.0196		38.7	315		25.217	3077	5538	8106	10426	12966	15501	17986	20722	22991	25508
12.91	0.01977		38.73	346		25.236	3065	5609	8062	10391	12955	15538	17998	20727	23055	25590
12.92	0.01996		38.76	334		25.256	3091	5563	8049	10410	12932	15551	17971	20864	23015	25595
12.93	0.02015		38.79	356		25.275	3091	5577	8013	10388	12903	15521	17974	20905	23017	25599
12.94	0.02034		38.82	337		25.295	3104	5536	8031	10423	12935	15595	18011	20907	23061	25627
12.95	0.02054		38.85	346		25.314	3097	5585	8091	10414	12873	15607	18017	20925	23131	25638
12.96	0.02075		38.88	363		25.334	3095	5596	8061	10412	12915	15580	18044	20927	23205	25656
12.97	0.02096		38.91	384		25.353	3105	5571	8106	10384	12863	15667	18014	20960	23393	25811
12.98	0.02118		38.94	339		25.373	3098	5543	8043	10396	12922	15743	18045	21002	23418	25991
12.99	0.0214		38.97	343		25.392	3089	5525	8056	10417	12903	15802	18051	20917	23468	26066
13	0.02163		39	351		25.412	3078	5569	8071	10387	12892	15779	18032	20934	23444	26172
13.01	0.02186		39.03	315		25.431	3081	5582	8084	10349	12892	15732	18042	20815	23381	26172
13.02	0.0221		39.06	347		25.451	3096	5555	8022	10391	12881	15707	18011	20794	23284	26051
13.03	0.02235		39.09	341		25.47	3082	5553	8024	10358	12881	15674	18029	20719	23168	25923
13.04	0.02261		39.12	342		25.49	3095	5528	8006	10358	12885	15608	17987	20730	23063	25785
13.05	0.02287		39.15	359		25.509	3065	5551	8043	10381	12896	15543	17962	20696	22993	25645
13.06	0.02314		39.18	346		25.529	3044	5558	8003	10360	12854	15526	17966	20767	22936	25554
13.07	0.02341		39.21	357		25.549	3069	5570	8052	10410	12847	15482	17940	20782	22914	25456
13.08	0.02369		39.24	383		25.568	3081	5585	8004	10366	12885	15483	17944	20860	22904	25457
13.09	0.02398		39.27	390		25.588	3101	5570	8013	10330	12864	15481	17960	20870	22940	25444
13.1	0.02428		39.3	383		25.607	3076	5547	8025	10331	12873	15516	18024	21067	23018	25460
13.11	0.02459		39.33	399		25.627	3048	5578	8055	10381	12868	15577	18016	21125	23157	25523
13.12	0.0249		39.36	411		25.646	3093	5596	8037	10377	12890	15659	18056	21104	23304	25592
13.13	0.02523		39.39	413		25.666	3101	5613	8094	10329	12899	15745	18146	21152	23568	25705
13.14	0.02556		39.42	387		25.685	3062	5548	8086	10361	12921	15889	18101	21185	23839	26017
13.15	0.0259		39.45	412		25.705	3095	5556	8086	10348	12898	16003	18128	21190	23934	26311
13.16	0.02625		39.48	432		25.724	3074	5584	8102	10375	12933	16090	18163	21154	24061	26583
13.17	0.02661		39.51	471		25.744	3124	5555	8060	10415	12908	16031	18193	21084	23889	26740
13.18	0.02698		39.54	479		25.763	3120	5556	8093	10381	12951	16037	18170	21032	23798	26633
13.19	0.02736		39.57	499		25.783	3097	5629	8093	10416	12895	15986	18129	20924	23586	26528
13.2	0.02775		39.6	403		25.802	3087	5581	8075	10367	12965	15840	18116	20826	23409	26386
13.21	0.02816		39.63	442		25.822	3095	5585	8092	10426	12969	15800	18066	20841	23268	26141
13.22	0.02857		39.66	472		25.841	3121	5571	8049	10408	12952	15668	18053	20798	23109	25818
13.23	0.029		39.69	457		25.861	3107	5608	8071	10399	12937	15582	18068	20767	23002	25670
13.24	0.02944		39.72	476		25.88	3111	5572	8045	10434	12926	15510	18009	20728	22938	25564
13.25	0.02989		39.75	442		25.9	3122	5637	8080	10392	12934	15497	17977	20690	22931	25470
13.26	0.03036		39.78	456		25.919	3079	5610	8061	10378	12946	15436	18005	20721	22982	25476
13.27	0.03084		39.81	450		25.939	3130	5602	8068	10394	12922	15439	18016	20687	22971	25461
13.28	0.03133		39.84	465		25.958	3115	5544	8054	10412	12942	15460	18021	20681	22957	25453
13.29	0.03185		39.87	436		25.978	3100	5634	8063	10386	12886	15431	18016	20712	23021	25455
13.3	0.03237		39.9	414		25.997	3085	5562	8058	10401	12905	15409	17984	20691	22996	25443
13.31	0.03292		39.93	448		26.017	3076	5627	8035	10364	12942	15393	18034	20679	22979	25432
13.32	0.03348		39.96	440		26.036	3141	5599	8020	10398	12859	15399	17951	20698	23005	25428
13.33	0.03406		39.99	414		26.056	3071	5560	8012	10395	12896	15391	17979	20705	22959	25379
13.34	0.03465		40.02	410		26.075	3095	5564	8042	10423	12917	15394	18024	20626	22938	25407
13.35	0.03527		40.05	421		26.095	3091	5565	8033	10385	12906	15415	17949	20667	22939	25406
13.36	0.03591		40.08	425		26.114	3067	5580	8029	10379	12913	15402	17977	20708	22889	25420
13.37	0.03657		40.11	395		26.134	3103	5610	7995	10359	12922	15423	17954	20684	22939	25376
13.38	0.03726		40.14	383		26.153	3125	5565	7996	10359	12874	15423	17955	20723	22914	25419
13.39	0.03796		40.17	356		26.173	3086	5547	8086	10373	12927	15434	17947	20742	22928	25389
13.4	0.03869		40.2	368		26.192	3155	5588	8062	10367	12871	15382	17977	20778	22965	25352
13.41	0.03945		40.23	337		26.212	3127	5594	8017	10342	12846	15395	17942	20786	23041	25383
13.42	0.04024		40.26	352		26.231	3125	5597	8066	10367	12907	15438	17991	20855	23089	25416
13.43	0.04105		40.29	344		26.251	3144	5621	8058	10364	12866	15453	17991	20960	23238	25461
13.44	0.04189		40.32	362		26.27	3105	5558	8089	10344	12904	15493	18013	21010	23353	25435
13.45	0.04277		40.35	370		26.29	3089	5546	8059	10384	12917	15578	18048	21026	23597	25550
13.46	0.04368		40.38	319		26.309	3112	5607	8092	10336	12895	15633	18027	21045	23823	25666
13.47	0.04462		40.41	289		26.329	3090	5587	8074	10380	12905	15701	18048	21059	24056	25892
13.48	0.0456		40.44	348		26.348	3094	5597	8111	10346	12918	15753	18064	21095	24218	26001
13.49	0.04658		40.47	361		26.368	3113	5566	8075	10330	12890	15797	18134	21116	24209	26161
13.5	0.04764		40.5	377		26.387	3097	5619	8083	10376	12893	15810	18139	21142	24086	26200
13.51	0.04874		40.53	426		26.407	3188	5617	8116	10381	12905	15823	18088	21169	24081	26172
13.52	0.04988		40.56	491		26.426	3177	5590	8144	10396	12875	15774	18158	21183	24134	26155
13.53	0.05107		40.59	529		26.446	3117	5600	8101	10378	12893	15847	18140	21208	24212	26179
13.54	0.05232		40.62	610		26.465	3145	5609	8083	10372	12903	15830	18144	21235	24535	26166
13.55	0.05362		40.65	575		26.485	3153	5600	8133	10379	12940	15873	18140	21220	24786	26328
13.56	0.05498		40.68	624		26.504	3109	5567	8109	10378	12901	15933	18152	21140	24909	26441
13.57	0.0564		40.71	585		26.524	3128	5631	8077	10371	12934	15951	18154	21077	24918	26661
13.58	0.05788		40.74	563		26.544	3149	5604	8118	10372	12914	15920	18162	21062	24739	26762
13.59	0.05944		40.77	497		26.563	3101	5602	8087	10379	12939	15907	18182	20907	24462	26633
13.6	0.06106		40.8	480		26.583	3090	5604	8113	10429	12944	15861	18094	20857	24128	26455
13.61	0.06276		40.83	408		26.602	3147	5606	8078	10414	12927	15757	18057	20865	23830	26304
13.62	0.06455		40.86	407		26.622	3148	5624	8127	10409	12908	15670	18103	20783	23495	26137
13.63	0.06642		40.89	395		26.641	3112	5609	8052	10394	12996	15574	18010	20772	23289	25850
13.64	0.06839		40.92	385		26.661	3105	5647	8150	10425	12937	15557	18042	20782	23127	25641
13.65	0.07046		40.95	401		26.68	3108	5655	8110	10445	12960	15498	17982	20734	23011	25575
13.66	0.07263		40.98	444		26.7	3126	5675	8135	10436	12977	15466	18015	20718	22953	25467
13.67	0.07492		41.01	414		26.719	3125	5638	8137	10402	12987	15458	18018	20719	22972	25452
13.68	0.07734		41.04	436		26.739	3140	5644	8091	10416	13009	15472	18037	20740	22952	25395
13.69	0.07989		41.07	518		26.758	3160	5606	8096	10420	12979	15450	18033	20733	22926	25368
13.7	0.08258		41.1	580		26.778	3137	5635	8136	10416	13010	15441	18013	20704	22937	25398
13.71	0.08543		41.13	710		26.797	3136	5643	8190	10420	13025	15430	18011	20782	22906	25395
13.72	0.08869		41.16	854		26.817	3174	5620	8125	10465	13096	15440	18033	20688	22919	25384
13.73	0.09189		41.19	879		26.836	3091	5614	8150	10489	13054	15486	18021	20721	22933	25361
13.74	0.09529		41.22	845		26.856	3136	5627	8132	10461	13088	15462	18048	20749	22941	25389
13.75	0.09891		41.25	802		26.875	3137	5703	8129	10505	13044	15442	18041	20756	22927	25393
13.76	0.10276		41.28	822		26.895	3149	5605	8134	10472	13079	15503	18013	20817	22909	25366
13.77	0.10687		41.31	761		26.914	3131	5660	8189	10466	13076	15531	18042	20798	22951	25401
13.78	0.11125		41.34	625		26.934	3092	5672	8159	10510	13065	15473	18088	20854	22931	25410
13.79	0.11594		41.37	545		26.953	3153	5631	8134	10457	13059	15474	18072	20919	22977	25407
13.8	0.12097		41.4	433		26.973	3127	5661	8163	10462	13090	15543	18084	20907	23032	25461
13.81	0.12638		41.43	461		26.992	3179	5630	8225	10453	13079	15553	18128	20986	23024	25490
13.82	0.13219		41.46	403		27.012	3191	5678	8174	10486	13078	15582	18132	21093	23135	25510
13.83	0.13846		41.49	417		27.031	3138	5652	8195	10460	13142	15613	18097	21159	23191	25552
13.84	0.14524		41.52	396		27.051	3177	5696	8142	10496	13063	15694	18215	21296	23266	25594
13.85	0.15258		41.55	402		27.07	3149	5694	8159	10461	13115	15813	18256	21432	23388	25686
13.86	0.16055		41.58	403		27.09	3128	5698	8153	10475	13106	15895	18299	21625	23735	25781
13.87	0.16924		41.61	407		27.109	3153	5659	8202	10448	13092	16057	18289	21668	24062	26034
13.88	0.17873		41.64	379		27.129	3229	5605	8171	10479	13108	16276	18359	21691	24505	26327
13.89	0.18913		41.67	400		27.148	3171	5649	8243	10486	13113	16444	18483	21730	24965	26841
13.9	0.20057		41.7	447		27.168	3143	5642	8263	10514	13052	16516	18417	21754	25044	27286
13.91	0.2132		41.73	390		27.187	3159	5633	8220	10503	13082	16684	18435	21543	25005	27629
13.92	0.22719		41.76	434		27.207	3160	5659	8194	10502	13050	16652	18548	21451	24695	27875
13.93	0.24277		41.79	450		27.226	3190	5725	8175	10455	13032	16543	18429	21325	24463	27583
13.94	0.26019		41.82	399		27.246	3148	5651	8188	10457	13026	16339	18334	21216	24111	27305
13.95	0.27978		41.85	387		27.265	3145	5637	8151	10483	13007	16190	18279	21007	23877	27036
13.96	0.30194		41.88	399		27.285	3217	5673	8138	10483	13023	16026	18239	21034	23528	26656
13.97	0.32715		41.91	369		27.304	3174	5648	8124	10463	12982	15896	18168	20936	23375	26301
13.98	0.35605		41.94	323		27.324	3167	5647	8136	10439	13000	15776	18108	20945	23174	25987
13.99	0.38943		41.97	327		27.343	3150	5607	8128	10446	12971	15680	18093	20920	23171	25753
14	0.42835		42	309		27.363	3186	5642	8126	10445	12970	15594	18074	20860	23114	25669
14.01	0.47417		42.03	337		27.382	3190	5648	8149	10420	12954	15536	18090	20839	23086	25554
14.02	0.52874		42.06	322		27.402	3187	5686	8117	10447	12958	15569	18055	20826	23110	25526
14.03	0.59459		42.09	329		27.421	3160	5627	8107	10400	12956	15530	18048	20873	23206	25497
14.04	0.67526		42.12	378		27.441	3189	5668	8136	10439	12948	15531	18077	20880	23217	25515
14.05	0.77586		42.15	384		27.46	3176	5636	8116	10417	12957	15614	18032	20902	23307	25524
14.06	0.90397		42.18	393		27.48	3148	5629	8096	10407	12949	15576	18043	20958	23389	25563
14.07	1.07119		42.21	410		27.499	3181	5578	8063	10434	12988	15592	18060	20855	23387	25698
14.08	1.29616		42.24	495		27.519	3174	5678	8132	10409	12971	15615	18076	20940	23376	25717
14.09	1.61059		42.27	509		27.539	3158	5636	8120	10449	12917	15601	18020	20960	23356	25776
14.1	2.07798		42.3	487		27.558	3202	5620	8089	10401	12971	15585	18088	20910	23341	25736
14.11	2.88675		42.33	485		27.578	3126	5666	8115	10430	12936	15545	18064	20856	23187	25728
14.12	4.75225		42.36	464		27.597	3123	5652	8091	10403	12936	15536	18065	20863	23150	25696
14.13	9.7331		42.39	462		27.617	3168	5598	8132	10409	12929	15544	18070	20796	23060	25662
14.14	20.6626		42.42	404		27.636	3136	5677	8116	10421	12922	15517	18061	20798	23039	25646
14.15	35.9893		42.45	372		27.656	3186	5667	8143	10399	12915	15493	18025	20785	22990	25542
14.16	42.6755		42.48	336		27.675	3181	5651	8118	10398	12947	15439	18009	20805	22937	25512
14.17	34.5388		42.51	328		27.695	3169	5634	8130	10411	12959	15429	18019	20780	22908	25509
14.18	27.7892		42.54	322		27.714	3163	5666	8158	10405	12913	15420	18041	20737	22963	25440
14.19	26.0965		42.57	329		27.734	3185	5674	8118	10421	12963	15444	18029	20712	22915	25465
14.2	20.4213		42.6	315		27.753	3161	5656	8132	10415	12947	15392	18024	20716	22915	25392
14.21	12.1083		42.63	361		27.773	3210	5666	8110	10422	12977	15413	18068	20710	22937	25370
14.22	6.53479		42.66	316		27.792	3159	5650	8093	10443	12963	15375	17988	20711	22925	25378
14.23	4.0887		42.69	304		27.812	3165	5704	8147	10449	12978	15393	17990	20772	22930	25396
14.24	3.29044		42.72	289		27.831	3159	5684	8114	10361	12939	15413	18033	20738	22900	25353
14.25	3.13547		42.75	305		27.851	3209	5667	8103	10456	12918	15378	17983	20764	22876	25369
14.26	3.31084		42.78	294		27.87	3203	5621	8086	10422	12963	15363	17986	20740	22870	25353
14.27	3.80473		42.81	332		27.89	3197	5676	8094	10415	12975	15394	18036	20719	22907	25330
14.28	4.80892		42.84	312		27.909	3200	5659	8144	10409	12910	15383	17983	20780	22872	25351
14.29	7.15059		42.87	288		27.929	3262	5635	8123	10412	12937	15347	17984	20696	22886	25356
14.3	13.5996		42.9	275		27.948	3157	5625	8128	10451	12971	15378	18000	20747	22893	25355
14.31	29.2795		42.93	298		27.968	3206	5707	8094	10450	12961	15387	18017	20677	22873	25363
14.32	55.3998		42.96	296		27.987	3214	5672	8121	10444	12943	15398	18022	20710	22928	25342
14.33	75.4771		42.99	319		28.007	3231	5672	8131	10468	12961	15354	18014	20721	22886	25329
14.34	66.6049		43.02	318		28.026	3199	5677	8134	10463	12948	15380	18039	20767	22873	25341
14.35	50.9318		43.05	308		28.046	3194	5645	8150	10452	12937	15415	17981	20716	22878	25370
14.36	46.402		43.08	292		28.065	3230	5679	8113	10472	12965	15410	18035	20741	22890	25368
14.37	40.2292		43.11	270		28.085	3246	5692	8143	10472	12957	15390	18017	20738	22923	25332
14.38	25.431		43.14	271		28.104	3204	5656	8131	10494	12974	15383	18000	20745	22848	25375
14.39	13.0148		43.17	292		28.124	3228	5701	8164	10469	12980	15395	18038	20748	22865	25340
14.4	6.56176		43.2	253		28.143	3198	5713	8146	10493	13008	15403	18072	20740	22931	25363
14.41	3.93271		43.23	281		28.163	3227	5700	8147	10451	12981	15380	18009	20772	22911	25342
14.42	2.79236		43.26	294		28.182	3239	5719	8111	10495	13005	15390	18004	20765	22921	25357
14.43	2.14868		43.29	284		28.202	3224	5675	8140	10500	12985	15395	17997	20771	22916	25366
14.44	1.71757		43.32	286		28.221	3260	5719	8146	10487	12987	15415	18029	20740	22925	25369
14.45	1.40839		43.35	269		28.241	3258	5720	8154	10461	13007	15436	18020	20729	22927	25365
14.46	1.17816		43.38	286		28.26	3230	5691	8173	10491	13039	15397	18064	20718	22948	25367
14.47	1.00174		43.41	293		28.28	3254	5687	8226	10486	13038	15471	18018	20791	22886	25380
14.48	0.86335		43.44	307		28.299	3281	5715	8198	10530	13084	15399	18024	20716	22941	25372
14.49	0.75263		43.47	287		28.319	3276	5728	8198	10480	13060	15417	18073	20750	22912	25360
14.5	0.66256		43.5	301		28.338	3289	5706	8182	10474	13064	15442	18060	20752	22906	25373
14.51	0.58836		43.53	290		28.358	3281	5745	8202	10533	13100	15427	18051	20723	22931	25394
14.52	0.52624		43.56	307		28.377	3289	5698	8257	10561	13163	15451	18065	20734	22934	25373
14.53	0.47377		43.59	333		28.397	3254	5764	8221	10623	13111	15483	18066	20742	22913	25397
14.54	0.42901		43.62	320		28.416	3214	5834	8275	10590	13178	15468	18067	20789	22936	25391
14.55	0.39051		43.65	330		28.436	3296	5779	8286	10608	13253	15506	18119	20755	22916	25331
14.56	0.35712		43.68	297		28.455	3215	5798	8272	10645	13259	15494	18076	20797	22910	25402
14.57	0.32797		43.71	338		28.475	3292	5782	8342	10689	13318	15556	18143	20773	22955	25407
14.58	0.30236		43.74	347		28.494	3283	5763	8306	10682	13349	15608	18165	20767	22952	25382
14.59	0.27973		43.77	356		28.514	3251	5839	8372	10711	13468	15596	18208	20814	22941	25388
14.6	0.25963		43.8	363		28.534	3263	5858	8375	10739	13496	15639	18242	20847	23005	25456
14.61	0.2417		43.83	308		28.553	3282	5823	8409	10731	13615	15688	18295	20845	23058	25472
14.62	0.22562		43.86	329		28.573	3288	5828	8510	10819	13701	15695	18330	20857	23112	25450
14.63	0.21115		43.89	292		28.592	3233	5883	8463	10793	13660	15705	18411	20812	23122	25454
14.64	0.19807		43.92	320		28.612	3203	5840	8455	10898	13815	15738	18494	20826	23074	25421
14.65	0.18622		43.95	328		28.631	3235	5892	8435	10940	13794	15755	18426	20848	23039	25434
14.66	0.17543		43.98	321		28.651	3243	5910	8487	10943	13886	15711	18487	20777	23066	25474
14.67	0.1656		44.01	346		28.67	3233	5893	8543	10992	13833	15739	18434	20818	23072	25434
14.68	0.1566		44.04	326		28.69	3262	5797	8492	10955	13733	15741	18431	20712	22985	25451
14.69	0.14834		44.07	323		28.709	3247	5895	8571	11000	13766	15754	18366	20778	22983	25418
14.7	0.14074		44.1	336		28.729	3268	5853	8472	11005	13720	15677	18284	20783	22929	25388
14.71	0.13374		44.13	387		28.748	3226	5854	8491	10985	13702	15668	18262	20797	23002	25398
14.72	0.12728		44.16	388		28.768	3223	5850	8469	11000	13605	15682	18220	20783	22932	25403
14.73	0.12129		44.19	418		28.787	3278	5883	8545	11018	13684	15667	18214	20762	22945	25427
14.74	0.11573		44.22	396		28.807	3253	5825	8525	10950	13619	15703	18187	20783	22974	25366
14.75	0.11057		44.25	416		28.826	3286	5880	8587	10919	13614	15685	18167	20784	22950	25408
14.76	0.10576		44.28	461		28.846	3283	5868	8519	10931	13620	15625	18150	20796	22940	25410
14.77	0.10128		44.31	427		28.865	3274	5886	8538	10950	13632	15675	18224	20811	22966	25390
14.78	0.09709		44.34	417		28.885	3262	5895	8528	10890	13672	15648	18207	20807	22959	25443
14.79	0.09317		44.37	450		28.904	3224	5883	8539	10913	13749	15672	18226	20742	22953	25397
14.8	0.0895		44.4	483		28.924	3261	5874	8553	10916	13768	15700	18245	20762	22953	25384
14.81	0.08605		44.43	450		28.943	3264	5963	8556	10921	13811	15715	18257	20761	22957	25400
14.82	0.08281		44.46	475		28.963	3279	5973	8609	10923	13842	15672	18341	20755	22986	25389
14.83	0.07977		44.49	451		28.982	3208	5917	8604	10941	13767	15690	18341	20743	22993	25417
14.84	0.0769		44.52	450		29.002	3215	5962	8578	10936	13776	15717	18266	20745	22970	25394
14.85	0.0742		44.55	453		29.021	3238	5908	8587	10853	13662	15698	18303	20754	22970	25410
14.86	0.07164		44.58	442		29.041	3279	5869	8513	10937	13619	15643	18261	20772	22974	25397
14.87	0.06923		44.61	381		29.06	3247	5838	8487	10877	13534	15651	18197	20738	22956	25399
14.88	0.06695		44.64	413		29.08	3223	5824	8443	10851	13523	15606	18139	20732	22968	25357
14.89	0.06479		44.67	417		29.099	3269	5814	8383	10907	13324	15583	18208	20733	22949	25367
14.9	0.06274		44.7	334		29.119	3253	5814	8386	10804	13335	15547	18186	20732	22895	25381
14.91	0.0608		44.73	312		29.138	3223	5810	8383	10776	13326	15565	18094	20748	22924	25373
14.92	0.05895		44.76	337		29.158	3290	5774	8289	10711	13217	15537	18086	20738	22888	25379
14.93	0.0572		44.79	326		29.177	3298	5765	8292	10726	13227	15508	18055	20739	22936	25421
14.94	0.05553		44.82	303		29.197	3220	5731	8311	10675	13146	15475	18068	20772	22937	25392
14.95	0.05395		44.85	309		29.216	3209	5724	8244	10644	13149	15449	18086	20696	22928	25378
14.96	0.05244		44.88	279		29.236	3230	5791	8232	10602	13109	15491	18067	20721	22925	25411
14.97	0.051		44.91	276		29.255	3224	5788	8200	10532	13162	15461	18057	20782	22946	25372
14.98	0.04963		44.94	302		29.275	3204	5704	8234	10593	13115	15415	18083	20765	22914	25365
14.99	0.04831		44.97	281		29.294	3290	5716	8219	10564	13038	15424	18066	20787	22961	25409
15	0.04706		45	257		29.314	3241	5734	8205	10533	13030	15425	18055	20768	22932	25379
15.01	0.04587		45.03	294		29.333	3252	5756	8187	10548	13078	15435	18043	20780	22973	25361
15.02	0.04472		45.06	275		29.353	3233	5771	8196	10558	13089	15436	18083	20755	22973	25404
15.03	0.04374		45.09	266		29.372	3248	5726	8206	10511	13060	15456	18063	20764	22953	25410
15.04	0.04269		45.12	304		29.392	3258	5695	8193	10511	13065	15435	18074	20759	23004	25385
15.05	0.04181		45.15	266		29.411	3276	5748	8192	10513	13049	15407	18111	20746	23009	25426
15.06	0.04085		45.18	265		29.431	3245	5746	8174	10499	13049	15499	18086	20786	23047	25484
15.07	0.03993		45.21	271		29.45	3247	5747	8209	10473	13011	15460	18086	20766	22986	25463
15.08	0.03905		45.24	278		29.47	3224	5704	8219	10498	13059	15504	18058	20809	23048	25530
15.09	0.0382		45.27	245		29.489	3242	5706	8148	10512	13030	15542	18071	20751	23005	25424
15.1	0.03739		45.3	257		29.509	3243	5778	8185	10476	13042	15481	18076	20772	23020	25447
15.11	0.03661		45.33	272		29.529	3204	5704	8140	10554	13052	15482	18044	20792	22978	25485
15.12	0.03586		45.36	273		29.548	3226	5745	8151	10491	13051	15453	18089	20815	22963	25453
15.13	0.03514		45.39	258		29.568	3273	5701	8231	10495	13073	15477	18003	20734	22946	25409
15.14	0.03445		45.42	277		29.587	3236	5673	8157	10504	13031	15427	18079	20734	22942	25401
15.15	0.03379		45.45	301		29.607	3223	5649	8176	10469	13027	15448	18042	20741	22886	25426
15.16	0.03315		45.48	274		29.626	3239	5722	8155	10498	13061	15443	18034	20687	22883	25366
15.17	0.03253		45.51	287		29.646	3255	5665	8161	10519	13022	15424	18025	20786	22923	25395
15.18	0.03194		45.54	293		29.665	3263	5701	8161	10517	12971	15433	18004	20737	22926	25367
15.19	0.03137		45.57	313		29.685	3235	5748	8154	10493	13022	15390	18029	20727	22936	25358
15.2	0.03083		45.6	310		29.704	3247	5702	8157	10498	13001	15467	18066	20764	22973	25370
15.21	0.0303		45.63	283		29.724	3246	5701	8219	10472	13004	15379	18052	20774	22948	25368
15.22	0.0298		45.66	284		29.743	3219	5710	8141	10480	13022	15464	18038	20776	22922	25374
15.23	0.02931		45.69	268		29.763	3272	5719	8154	10488	12984	15423	18045	20749	22951	25389
15.24	0.02884		45.72	315		29.782	3223	5707	8191	10469	13003	15451	18078	20768	22943	25405
15.25	0.02839		45.75	287		29.802	3300	5683	8133	10481	13026	15432	18005	20723	22994	25384
15.26	0.02796		45.78	292		29.821	3265	5758	8143	10490	12974	15430	18037	20701	22940	25383
15.27	0.02754		45.81	300		29.841	3265	5704	8125	10459	12984	15441	18043	20670	22908	25394
15.28	0.02714		45.84	335		29.86	3231	5661	8177	10444	13004	15427	18052	20724	22919	25400
15.29	0.02675		45.87	372		29.88	3251	5705	8155	10475	12993	15385	18043	20738	22893	25365
15.3	0.02638		45.9	335		29.899	3244	5725	8173	10444	13008	15363	18009	20740	22909	25382
15.31	0.02603		45.93	349		29.919	3277	5739	8173	10473	12964	15419	18033	20757	22958	25358
15.32	0.02568		45.96	321		29.938	3282	5739	8181	10474	13000	15453	18001	20632	22908	25366
15.33	0.02535		45.99	339		29.958	3254	5679	8144	10480	12972	15399	18051	20710	22935	25405
15.34	0.02504		46.02	335		29.977	3279	5697	8146	10487	12960	15452	18034	20689	22895	25426
15.35	0.02474		46.05	332		29.997	3253	5700	8142	10460	12983	15407	18032	20672	22901	25347
15.36	0.02445		46.08	309		30.016	3285	5725	8127	10514	12952	15439	18054	20789	22922	25362
15.37	0.02417		46.11	288		30.036	3205	5750	8099	10474	12986	15376	17998	20707	22952	25397
15.38	0.02391		46.14	310		30.055	3299	5695	8124	10469	12966	15443	18047	20723	22897	25361
15.39	0.02366		46.17	339		30.075	3285	5698	8146	10465	13039	15398	18036	20701	22894	25359
15.4	0.02342		46.2	304		30.094	3286	5731	8128	10452	12989	15416	17980	20753	22909	25375
15.41	0.02319		46.23	303		30.114	3291	5739	8122	10445	12959	15416	18032	20727	22907	25359
15.42	0.02297		46.26	303		30.133	3354	5700	8111	10473	12949	15429	18025	20745	22942	25375
15.43	0.02277		46.29	341		30.153	3274	5722	8123	10468	12945	15387	18046	20721	22909	25383
15.44	0.02257		46.32	392		30.172	3370	5715	8141	10493	12956	15439	18013	20686	22950	25385
15.45	0.02239		46.35	434		30.192	3332	5718	8137	10445	12918	15431	18058	20712	22912	25383
15.46	0.02222		46.38	461		30.211	3278	5714	8106	10429	12964	15405	18018	20705	22906	25366
15.47	0.02207		46.41	499		30.231	3260	5736	8088	10458	12982	15372	18021	20664	22932	25382
15.48	0.02192		46.44	526		30.25	3346	5696	8144	10484	12934	15404	18028	20750	22895	25378
15.49	0.02179		46.47	583		30.27	3327	5730	8162	10434	12929	15374	18027	20726	22916	25369
15.5	0.02178		46.5	639		30.289	3326	5691	8105	10482	12969	15388	18034	20718	22927	25370
15.51	0.02167		46.53	679		30.309	3311	5746	8161	10484	12932	15398	18054	20715	22914	25372
15.52	0.02157		46.56	651		30.328	3318	5754	8155	10461	12968	15381	18024	20732	22939	25368
15.53	0.02149		46.59	570		30.348	3313	5740	8125	10469	12935	15382	18044	20705	22921	25360
15.54	0.02142		46.62	530		30.367	3358	5718	8148	10481	12927	15409	18027	20735	22955	25369
15.55	0.02137		46.65	462		30.387	3292	5715	8169	10431	12968	15421	18060	20689	23007	25381
15.56	0.02133		46.68	434		30.406	3314	5690	8126	10504	12956	15398	18022	20735	22968	25365
15.57	0.02131		46.71	419		30.426	3336	5691	8078	10427	12906	15419	18015	20754	22955	25386
15.58	0.02131		46.74	341		30.445	3293	5690	8142	10417	12927	15418	18002	20694	22961	25380
15.59	0.02132		46.77	310		30.465	3312	5700	8158	10479	12959	15426	17992	20701	22956	25425
15.6	0.02135		46.8	308		30.484	3310	5758	8126	10494	12935	15441	18024	20730	22923	25389
15.61	0.0214		46.83	312		30.504	3310	5689	8094	10452	12903	15420	18064	20658	22968	25427
15.62	0.02147		46.86	253		30.524	3342	5693	8116	10480	12908	15436	18027	20671	22950	25412
15.63	0.02157		46.89	263		30.543	3310	5702	8093	10477	12950	15385	18040	20718	22953	25362
15.64	0.02169		46.92	268		30.563	3304	5658	8165	10451	12938	15399	18037	20700	22934	25393
15.65	0.02184		46.95	295		30.582	3284	5665	8115	10460	12953	15424	18008	20700	22914	25369
15.66	0.02203		46.98	249		30.602	3305	5689	8127	10490	12938	15406	18040	20618	22909	25384
15.67	0.02224		47.01	306		30.621	3300	5684	8163	10445	12915	15371	18024	20719	22899	25377
15.68	0.02249		47.04	289		30.641	3290	5691	8136	10439	12946	15382	17986	20739	22909	25364
15.69	0.02279		47.07	348		30.66	3343	5690	8110	10424	12947	15356	17986	20699	22899	25366
15.7	0.02313		47.1	368		30.68	3314	5736	8124	10461	12981	15398	17946	20683	22906	25405
15.71	0.02352		47.13	369		30.699	3318	5677	8150	10463	12908	15383	18023	20648	22948	25367
15.72	0.02397		47.16	394		30.719	3324	5694	8115	10445	12956	15389	18033	20649	22916	25356
15.73	0.02449		47.19	395		30.738	3213	5684	8138	10435	12903	15404	18030	20671	22908	25357
15.74	0.02509		47.22	370		30.758	3287	5663	8184	10461	12949	15348	18013	20667	22873	25312
15.75	0.02578		47.25	344		30.777	3263	5697	8129	10431	12974	15374	17968	20650	22879	25331
15.76	0.02657		47.28	342		30.797	3276	5668	8134	10419	12929	15385	17990	20673	22838	25375
15.77	0.02748		47.31	317		30.816	3380	5715	8139	10426	12961	15378	18023	20670	22848	25328
15.78	0.02854		47.34	312		30.836	3288	5686	8056	10441	12970	15375	17997	20685	22900	25358
15.79	0.02976		47.37	301		30.855	3284	5685	8127	10449	12920	15382	17955	20626	22950	25354
15.8	0.03119		47.4	268		30.875	3303	5718	8127	10435	12931	15393	18043	20724	22908	25340
15.81	0.03286		47.43	264		30.894	3277	5700	8145	10497	12939	15370	17979	20688	22917	25357
15.82	0.03483		47.46	271		30.914	3273	5687	8128	10456	12937	15366	17996	20681	22933	25344
15.83	0.03717		47.49	287		30.933	3280	5694	8108	10437	12942	15374	17986	20718	22921	25328
15.84	0.03998		47.52	258		30.953	3262	5691	8113	10429	12964	15368	17952	20647	22889	25358
15.85	0.04336		47.55	271		30.972	3306	5665	8186	10456	12956	15407	18029	20667	22901	25332
15.86	0.04751		47.58	284		30.992	3233	5682	8138	10422	12946	15375	17976	20661	22905	25348
15.87	0.05264		47.61	255		31.011	3248	5671	8119	10441	12958	15398	17986	20666	22899	25312
15.88	0.05909		47.64	275		31.031	3308	5678	8110	10417	12856	15418	17983	20694	22898	25310
15.89	0.06734		47.67	295		31.05	3238	5694	8066	10388	12939	15403	18024	20715	22930	25359
15.9	0.07814		47.7	291		31.07	3287	5676	8115	10405	12945	15412	17976	20727	22894	25356
15.91	0.09262		47.73	285		31.089	3235	5655	8173	10444	12932	15392	17989	20692	22913	25367
15.92	0.11265		47.76	263		31.109	3292	5673	8122	10444	12946	15396	18021	20683	22951	25350
15.93	0.14159		47.79	283		31.128	3313	5704	8114	10382	12956	15455	17998	20750	22922	25354
15.94	0.187		47.82	280		31.148	3283	5764	8090	10454	12919	15455	18018	20758	22942	25339
15.95	0.27416		47.85	290		31.167	3283	5669	8141	10450	12953	15413	18003	20793	22957	25364
15.96	0.48976		47.88	300		31.187	3266	5661	8108	10419	12931	15442	18011	20835	22982	25415
15.97	1.02652		47.91	289		31.206	3309	5715	8143	10391	12986	15472	18008	20870	23041	25393
15.98	2.03574		47.94	304		31.226	3268	5682	8153	10429	12962	15477	18037	20965	23122	25468
15.99	3.12639		47.97	276		31.245	3237	5719	8135	10442	12910	15559	18079	21077	23183	25481
16	3.12527		48	287		31.265	3302	5679	8189	10410	12933	15653	18126	21119	23366	25532
16.01	2.30075		48.03	288		31.284	3260	5686	8148	10442	12938	15688	18144	21129	23477	25654
16.02	1.88799		48.06	291		31.304	3284	5660	8163	10466	12944	15738	18152	21134	23789	25854
16.03	1.91773		48.09	280		31.323	3338	5742	8152	10455	12963	15829	18168	21243	23969	26087
16.04	1.60754		48.12	293		31.343	3312	5709	8177	10452	12977	15942	18264	21170	24133	26307
16.05	0.97546		48.15	304		31.362	3318	5732	8170	10406	12969	15946	18209	21132	24160	26444
16.06	0.50251		48.18	315		31.382	3340	5736	8184	10437	12958	15969	18174	21081	24259	26467
16.07	0.26863		48.21	296		31.401	3250	5728	8165	10454	13003	15942	18228	21073	24223	26548
16.08	0.17211		48.24	290		31.421	3294	5750	8166	10457	12982	15956	18193	21019	24069	26424
16.09	0.12745		48.27	296		31.44	3309	5738	8155	10482	12992	15808	18174	20954	23903	26405
16.1	0.10102		48.3	297		31.46	3353	5688	8141	10448	13015	15816	18174	20916	23660	26187
16.11	0.08301		48.33	301		31.48	3289	5689	8149	10429	12994	15726	18139	20860	23656	26110
16.12	0.06999		48.36	274		31.499	3299	5694	8125	10464	12988	15668	18119	20768	23454	25953
16.13	0.06024		48.39	296		31.519	3313	5702	8179	10431	12984	15643	18050	20779	23265	25760
16.14	0.05275		48.42	310		31.538	3275	5698	8148	10492	12939	15552	18039	20697	23182	25607
16.15	0.04685		48.45	280		31.558	3328	5769	8144	10433	13009	15498	17986	20694	23043	25597
16.16	0.04213		48.48	305		31.577	3283	5716	8152	10484	12959	15490	17964	20618	23016	25513
16.17	0.03827		48.51	277		31.597	3286	5707	8141	10439	12961	15432	17998	20682	22964	25403
16.18	0.03509		48.54	346		31.616	3332	5694	8146	10463	12972	15443	17973	20585	22952	25409
16.19	0.03243		48.57	313		31.636	3290	5737	8130	10441	12988	15425	18025	20663	22941	25375
16.2	0.03018		48.6	363		31.655	3289	5709	8130	10438	12940	15432	17968	20632	22941	25351
16.21	0.02826		48.63	374		31.675	3308	5738	8181	10469	12918	15436	18011	20656	22900	25338
16.22	0.0266		48.66	312		31.694	3300	5700	8163	10418	12989	15380	17965	20635	22939	25341
16.23	0.02517		48.69	318		31.714	3308	5712	8152	10476	12949	15426	17974	20625	22899	25371
16.24	0.02391		48.72	334		31.733	3344	5724	8150	10441	12992	15384	17973	20654	22909	25331
16.25	0.02281		48.75	322		31.753	3290	5680	8140	10494	12964	15388	17962	20591	22906	25337
16.26	0.02183		48.78	289		31.772	3273	5697	8212	10480	12966	15392	17911	20604	22920	25344
16.27	0.02097		48.81	245		31.792	3282	5759	8193	10465	12961	15358	17972	20649	22894	25300
16.28	0.02019		48.84	283		31.811	3255	5752	8164	10420	12965	15380	18006	20599	22927	25345
16.29	0.01949		48.87	288		31.831	3281	5725	8112	10437	12944	15403	17964	20609	22877	25292
16.3	0.01887		48.9	245		31.85	3324	5764	8186	10462	12980	15348	17975	20652	22877	25317
16.31	0.0183		48.93	248		31.87	3321	5769	8207	10435	13013	15408	17946	20597	22866	25334
16.32	0.01778		48.96	269		31.889	3299	5726	8210	10442	13021	15387	18006	20625	22857	25303
16.33	0.01731		48.99	254		31.909	3359	5681	8197	10447	13009	15393	17995	20579	22872	25345
16.34	0.01688		49.02	228		31.928	3299	5757	8185	10490	12997	15410	17981	20614	22844	25308
16.35	0.01649		49.05	274		31.948	3325	5722	8154	10503	12996	15402	18012	20621	22865	25305
16.36	0.01613		49.08	251		31.967	3306	5717	8223	10519	13074	15404	17984	20640	22854	25318
16.37	0.0158		49.11	254		31.987	3295	5764	8249	10461	13061	15439	17983	20603	22909	25325
16.38	0.01549		49.14	253		32.006	3231	5753	8239	10493	13075	15430	18006	20604	22869	25327
16.39	0.0152		49.17	276		32.026	3282	5705	8218	10528	13105	15422	17970	20627	22917	25317
16.4	0.01494		49.2	275		32.045	3258	5760	8208	10561	13156	15452	18005	20654	22890	25341
16.41	0.01469		49.23	271		32.065	3225	5775	8242	10543	13178	15459	18092	20663	22893	25307
16.42	0.01446		49.26	257		32.084	3265	5724	8227	10565	13174	15482	18059	20626	22938	25327
16.43	0.01424		49.29	266		32.104	3246	5734	8277	10548	13198	15474	18089	20618	22995	25361
16.44	0.01404		49.32	260		32.123	3225	5694	8246	10606	13225	15514	18073	20641	22986	25362
16.45	0.01386		49.35	230		32.143	3298	5717	8299	10594	13264	15512	18137	20661	22996	25434
16.46	0.01368		49.38	241		32.162	3282	5802	8271	10625	13276	15522	18113	20682	23029	25443
16.47	0.01351		49.41	257		32.182	3205	5783	8245	10644	13295	15555	18095	20636	23007	25404
16.48	0.01336		49.44	258		32.201	3259	5775	8277	10597	13259	15529	18105	20656	23001	25438
16.49	0.01321		49.47	238		32.221	3264	5726	8273	10621	13278	15563	18115	20635	22977	25411
16.5	0.01307		49.5	281		32.24	3273	5752	8280	10648	13261	15547	18126	20612	22948	25397
16.51	0.01294		49.53	261		32.26	3201	5701	8250	10596	13270	15549	18052	20601	22913	25396
16.52	0.01282		49.56	254		32.279	3257	5763	8214	10647	13239	15502	18069	20628	22943	25375
16.53	0.0127		49.59	258		32.299	3236	5697	8272	10630	13188	15519	18068	20580	22929	25358
16.54	0.01259		49.62	293		32.318	3298	5699	8255	10579	13207	15501	18067	20632	22895	25328
16.55	0.01248		49.65	298		32.338	3217	5761	8256	10595	13187	15485	18013	20577	22918	25349
16.56	0.01238		49.68	300		32.357	3185	5718	8207	10577	13183	15499	18008	20599	22903	25334
16.57	0.01229		49.71	317		32.377	3279	5701	8257	10579	13138	15477	18024	20609	22938	25362
16.58	0.0122		49.74	357		32.396	3209	5708	8224	10555	13158	15499	18009	20606	22884	25359
16.59	0.01211		49.77	357		32.416	3199	5740	8208	10580	13122	15475	18034	20593	22930	25370
16.6	0.01203		49.8	357		32.435	3260	5718	8160	10543	13071	15438	17963	20637	22959	25374
16.61	0.01196		49.83	338		32.455	3250	5695	8182	10548	13062	15421	18029	20631	22938	25363
16.62	0.01188		49.86	352		32.475	3253	5763	8187	10504	13063	15458	18012	20630	22927	25359
16.63	0.01181		49.89	300		32.494	3198	5668	8181	10547	13074	15459	17984	20573	22963	25354
16.64	0.01174		49.92	307		32.514	3217	5694	8203	10505	13050	15430	17942	20614	22945	25371
16.65	0.01168		49.95	343		32.533	3208	5692	8185	10523	13021	15394	17989	20628	22979	25357
16.66	0.01162		49.98	302		32.553	3222	5663	8106	10502	12992	15443	18014	20626	22967	25374
16.67	0.01156		50.01	312		32.572	3184	5711	8210	10490	13002	15407	17937	20696	23025	25396
16.68	0.01151		50.04	326		32.592	3180	5696	8136	10447	13013	15432	17947	20637	23060	25366
16.69	0.01145		50.07	292		32.611	3249	5667	8190	10475	12973	15451	17964	20666	23086	25349
16.7	0.0114		50.1	300		32.631	3255	5656	8168	10463	13009	15446	17979	20642	23126	25399
16.71	0.01136		50.13	291		32.65	3264	5671	8154	10462	12978	15453	17970	20664	23144	25385
16.72	0.01131		50.16	317		32.67	3245	5695	8138	10411	13004	15479	17983	20663	23151	25439
16.73	0.01127		50.19	317		32.689	3250	5641	8144	10390	12980	15454	17960	20629	23097	25472
16.74	0.01122		50.22	311		32.709	3201	5616	8121	10388	12945	15469	17969	20625	23111	25516
16.75	0.01118		50.25	305		32.728	3186	5659	8101	10391	12953	15453	17948	20578	23045	25485
16.76	0.01115		50.28	297		32.748	3194	5656	8134	10421	12965	15447	17970	20547	23086	25481
16.77	0.01122		50.31	331		32.767	3161	5685	8155	10423	12973	15420	17991	20590	23017	25461
16.78	0.01118		50.34	294		32.787	3203	5646	8087	10459	12973	15396	17955	20559	22966	25373
16.79	0.01115		50.37	292		32.806	3214	5661	8142	10441	12967	15435	18001	20563	22921	25368
16.8	0.01112		50.4	267		32.826	3184	5648	8151	10443	12961	15391	17941	20506	22898	25397
16.81	0.01109		50.43	315		32.845	3174	5649	8101	10402	12943	15361	17905	20538	22886	25324
16.82	0.01106		50.46	306		32.865	3210	5685	8076	10411	12948	15413	17932	20525	22873	25330
16.83	0.01103		50.49	319		32.884	3160	5624	8080	10442	12959	15393	17977	20557	22829	25306
16.84	0.01101		50.52	331		32.904	3220	5683	8080	10370	12958	15395	17974	20559	22828	25280
16.85	0.01098		50.55	357		32.923	3236	5649	8103	10421	12911	15338	17981	20513	22900	25270
16.86	0.01096		50.58	325		32.943	3166	5642	8139	10429	12942	15387	17942	20531	22884	25266
16.87	0.01094		50.61	330		32.962	3180	5637	8067	10412	12926	15359	17909	20577	22854	25320
16.88	0.01091		50.64	330		32.982	3199	5641	8077	10396	12924	15379	17915	20565	22868	25302
16.89	0.0109		50.67	333		33.001	3205	5623	8102	10374	12902	15340	17951	20542	22889	25273
16.9	0.01088		50.7	345		33.021	3205	5661	8095	10414	12942	15352	17932	20564	22829	25295
16.91	0.01086		50.73	354		33.04	3199	5643	8105	10416	12928	15330	17940	20526	22862	25300
16.92	0.01084		50.76	371		33.06	3188	5643	8070	10407	12946	15347	17897	20528	22861	25280
16.93	0.01083		50.79	363		33.079	3180	5618	8144	10365	12913	15323	17917	20535	22826	25281
16.94	0.01081		50.82	329		33.099	3209	5585	8126	10417	12880	15360	17889	20522	22863	25291
16.95	0.0108		50.85	314		33.118	3217	5635	8041	10369	12868	15360	17920	20559	22855	25274
16.96	0.01079		50.88	301		33.138	3179	5634	8062	10374	12904	15317	17865	20537	22871	25286
16.97	0.01078		50.91	316		33.157	3179	5621	8067	10351	12855	15373	17920	20556	22858	25300
16.98	0.01077		50.94	306		33.177	3221	5648	8088	10388	12914	15389	17891	20592	22813	25312
16.99	0.01076		50.97	284		33.196	3163	5638	8123	10376	12893	15363	17899	20570	22896	25312
17	0.01075		51	286		33.216	3170	5593	8053	10362	12852	15405	17883	20633	22875	25309
17.01	0.01074		51.03	257		33.235	3172	5673	8082	10386	12901	15381	17907	20616	22903	25319
17.02	0.01073		51.06	256		33.255	3154	5623	8041	10377	12887	15392	17925	20628	22947	25325
17.03	0.01072		51.09	253		33.274	3221	5649	8053	10396	12932	15373	17944	20608	22989	25335
17.04	0.01072		51.12	293		33.294	3193	5638	8057	10364	12914	15394	17906	20636	23099	25365
17.05	0.01071		51.15	272		33.313	3187	5631	8043	10363	12895	15444	17980	20699	23151	25417
17.06	0.01071		51.18	253		33.333	3209	5572	8040	10329	12863	15472	17968	20627	23212	25514
17.07	0.01071		51.21	231		33.352	3191	5648	8108	10359	12871	15515	17995	20670	23214	25576
17.08	0.0107		51.24	243		33.372	3217	5595	8075	10361	12852	15522	17995	20674	23139	25628
17.09	0.0107		51.27	258		33.391	3181	5617	8086	10336	12900	15513	17947	20634	23080	25605
17.1	0.0107		51.3	245		33.411	3180	5638	8097	10347	12885	15478	17981	20602	23041	25609
17.11	0.0107		51.33	281		33.43	3196	5599	8024	10386	12851	15460	17907	20601	23045	25590
17.12	0.0107		51.36	261		33.45	3210	5599	8055	10376	12861	15441	17946	20566	22990	25566
17.13	0.0107		51.39	251		33.47	3175	5569	8087	10341	12906	15453	17945	20532	22932	25518
17.14	0.0107		51.42	285		33.489	3148	5635	8055	10354	12847	15367	17883	20542	22905	25446
17.15	0.01071		51.45	236		33.509	3187	5635	8054	10347	12839	15354	17920	20557	22865	25393
17.16	0.01071		51.48	242		33.528	3127	5579	8027	10372	12871	15383	17870	20515	22867	25394
17.17	0.01071		51.51	240		33.548	3127	5640	8086	10358	12858	15371	17893	20515	22832	25314
17.18	0.01072		51.54	284		33.567	3208	5611	8046	10363	12881	15359	17904	20522	22840	25322
17.19	0.01072		51.57	262		33.587	3205	5594	8030	10349	12855	15334	17878	20489	22816	25295
17.2	0.01073		51.6	253		33.606	3192	5566	8017	10311	12857	15311	17894	20482	22839	25294
17.21	0.01073		51.63	283		33.626	3131	5592	8025	10334	12860	15319	17866	20484	22831	25254
17.22	0.01074		51.66	282		33.645	3172	5614	8027	10359	12846	15345	17884	20495	22778	25277
17.23	0.01075		51.69	258		33.665	3188	5629	8002	10314	12860	15311	17906	20530	22844	25265
17.24	0.01075		51.72	266		33.684	3156	5615	8039	10348	12837	15349	17900	20537	22825	25262
17.25	0.01076		51.75	280		33.704	3170	5610	8009	10358	12868	15315	17901	20490	22800	25243
17.26	0.01077		51.78	297		33.723	3146	5584	8031	10374	12865	15301	17875	20458	22838	25244
17.27	0.01078		51.81	295		33.743	3096	5606	8056	10366	12865	15328	17872	20460	22817	25262
17.28	0.01079		51.84	321		33.762	3138	5563	8033	10332	12865	15348	17905	20487	22780	25249
17.29	0.0108		51.87	337		33.782	3179	5588	8022	10358	12883	15303	17849	20501	22850	25258
17.3	0.01081		51.9	313		33.801	3182	5566	8025	10330	12868	15333	17893	20467	22795	25279
17.31	0.0107		51.93	334		33.821	3178	5599	7982	10322	12873	15307	17858	20485	22822	25286
17.32	0.01072		51.96	322		33.84	3194	5594	8047	10304	12869	15286	17841	20496	22813	25269
17.33	0.01073		51.99	335		33.86	3183	5588	8051	10334	12864	15299	17854	20474	22833	25282
17.34	0.01075		52.02	353		33.879	3166	5621	8038	10368	12864	15299	17897	20482	22785	25254
17.35	0.01076		52.05	312		33.899	3180	5567	8005	10348	12862	15292	17854	20475	22828	25241
17.36	0.01078		52.08	295		33.918	3157	5553	8016	10374	12833	15336	17829	20463	22827	25268
17.37	0.0108		52.11	333		33.938	3195	5634	8021	10320	12858	15288	17836	20474	22812	25247
17.38	0.01081		52.14	279		33.957	3164	5595	8056	10364	12815	15320	17886	20485	22816	25257
17.39	0.01083		52.17	265		33.977	3134	5579	7983	10368	12865	15291	17894	20513	22793	25238
17.4	0.01085		52.2	261		33.996	3215	5563	8031	10341	12830	15312	17870	20434	22848	25260
17.41	0.01087		52.23	331		34.016	3158	5601	8056	10344	12837	15283	17877	20500	22855	25276
17.42	0.01089		52.26	293		34.035	3222	5599	8026	10335	12849	15279	17850	20483	22808	25268
17.43	0.01091		52.29	268		34.055	3136	5555	8042	10345	12831	15378	17865	20429	22799	25268
17.44	0.01093		52.32	266		34.074	3165	5610	8004	10358	12841	15309	17870	20494	22833	25241
17.45	0.01095		52.35	276		34.094	3158	5589	8006	10350	12873	15314	17833	20495	22824	25290
17.46	0.01097		52.38	263		34.113	3156	5587	7986	10341	12862	15309	17922	20447	22797	25272
17.47	0.011		52.41	281		34.133	3137	5591	8003	10351	12829	15321	17885	20480	22798	25275
17.48	0.01102		52.44	278		34.152	3182	5641	8012	10327	12815	15318	17834	20475	22809	25292
17.49	0.01104		52.47	290		34.172	3163	5575	8021	10328	12870	15304	17860	20496	22791	25282
17.5	0.01107		52.5	309		34.191	3200	5603	8013	10318	12821	15331	17854	20501	22777	25278
17.51	0.01109		52.53	298		34.211	3145	5590	8007	10366	12854	15319	17861	20513	22826	25272
17.52	0.01112		52.56	305		34.23	3168	5590	8030	10331	12856	15350	17837	20517	22773	25337
17.53	0.01114		52.59	287		34.25	3169	5576	8039	10353	12823	15278	17854	20458	22838	25303
17.54	0.01117		52.62	280		34.269	3147	5554	7995	10318	12886	15351	17885	20429	22810	25245
17.55	0.01119		52.65	275		34.289	3157	5606	8031	10341	12817	15294	17843	20465	22800	25295
17.56	0.01122		52.68	261		34.308	3199	5578	7996	10303	12835	15282	17845	20445	22827	25261
17.57	0.01125		52.71	306		34.328	3152	5609	8016	10357	12838	15346	17840	20445	22823	25336
17.58	0.01128		52.74	298		34.347	3154	5591	8035	10358	12869	15336	17840	20528	22825	25297
17.59	0.01131		52.77	310		34.367	3165	5534	8035	10355	12856	15352	17830	20450	22894	25297
17.6	0.01134		52.8	308		34.386	3177	5567	8036	10373	12838	15325	17856	20474	22828	25262
17.61	0.01137		52.83	311		34.406	3216	5582	7987	10364	12821	15317	17858	20428	22819	25301
17.62	0.0114		52.86	295		34.425	3203	5601	7976	10320	12836	15304	17842	20484	22823	25282
17.63	0.01143		52.89	319		34.445	3221	5569	7988	10356	12853	15328	17838	20445	22810	25288
17.64	0.01146		52.92	301		34.465	3158	5623	8030	10353	12833	15291	17829	20486	22825	25260
17.65	0.01149		52.95	342		34.484	3180	5567	8058	10301	12862	15291	17813	20449	22816	25243
17.66	0.01152		52.98	328		34.504	3216	5640	7986	10337	12836	15311	17802	20459	22781	25278
17.67	0.01156		53.01	357		34.523	3135	5603	8012	10324	12841	15332	17831	20443	22780	25243
17.68	0.01159		53.04	328		34.543	3165	5580	8017	10313	12833	15272	17832	20461	22808	25236
17.69	0.01163		53.07	372		34.562	3201	5609	7994	10346	12872	15312	17853	20446	22825	25256
17.7	0.01166		53.1	371		34.582	3213	5566	8001	10315	12852	15287	17857	20484	22819	25271
17.71	0.0117		53.13	351		34.601	3128	5564	8014	10344	12804	15286	17857	20447	22817	25234
17.72	0.01173		53.16	362		34.621	3105	5638	8021	10323	12835	15340	17810	20469	22826	25246
17.73	0.01177		53.19	376		34.64	3180	5582	7988	10330	12807	15342	17827	20429	22832	25260
17.74	0.01181		53.22	356		34.66	3150	5589	8025	10322	12851	15293	17835	20430	22818	25244
17.75	0.01172		53.25	414		34.679	3177	5582	8042	10311	12828	15289	17826	20441	22799	25238
17.76	0.01177		53.28	399		34.699	3136	5607	8047	10291	12838	15325	17849	20471	22833	25307
17.77	0.01181		53.31	430		34.718	3177	5556	8011	10324	12783	15297	17818	20478	22823	25232
17.78	0.01185		53.34	464		34.738	3127	5560	7997	10288	12810	15321	17822	20457	22838	25276
17.79	0.01189		53.37	453		34.757	3163	5578	7999	10308	12845	15300	17816	20450	22804	25259
17.8	0.01194		53.4	430		34.777	3168	5605	8014	10356	12843	15307	17850	20440	22799	25289
17.81	0.01198		53.43	426		34.796	3174	5581	8038	10383	12861	15301	17831	20394	22803	25241
17.82	0.0119		53.46	427		34.816	3142	5571	8023	10308	12838	15302	17848	20414	22814	25276
17.83	0.01194		53.49	419		34.835	3205	5638	8022	10359	12869	15290	17840	20428	22785	25295
17.84	0.01199		53.52	380		34.855	3134	5553	8010	10344	12831	15296	17838	20438	22766	25255
17.85	0.01204		53.55	372		34.874	3161	5590	8007	10338	12818	15291	17820	20426	22814	25261
17.86	0.01208		53.58	369		34.894	3127	5566	8042	10324	12875	15293	17805	20423	22817	25270
17.87	0.01213		53.61	346		34.913	3165	5564	8053	10337	12830	15318	17843	20443	22739	25257
17.88	0.01218		53.64	338		34.933	3154	5555	8027	10345	12861	15301	17812	20427	22769	25251
17.89	0.01223		53.67	362		34.952	3116	5578	8026	10339	12847	15322	17809	20429	22768	25231
17.9	0.01229		53.7	328		34.972	3135	5546	8041	10366	12883	15271	17830	20437	22782	25273
17.91	0.01234		53.73	331		34.991	3157	5531	8052	10350	12884	15273	17834	20424	22829	25250
17.92	0.01239		53.76	312		35.011	3123	5595	8036	10364	12902	15284	17818	20400	22777	25249
17.93	0.01244		53.79	325		35.03	3112	5593	8025	10362	12864	15300	17849	20427	22787	25225
17.94	0.0125		53.82	305		35.05	3117	5576	8031	10371	12946	15323	17840	20403	22792	25218
17.95	0.01255		53.85	288		35.069	3113	5578	8054	10371	12918	15307	17870	20423	22761	25226
17.96	0.01261		53.88	292		35.089	3114	5563	8094	10381	12902	15311	17811	20430	22752	25219
17.97	0.01267		53.91	302		35.108	3061	5616	8025	10378	12914	15340	17860	20404	22777	25231
17.98	0.01272		53.94	293		35.128	3124	5621	8061	10425	12941	15335	17840	20430	22796	25213
17.99	0.01278		53.97	286		35.147	3135	5590	8085	10402	12959	15316	17909	20425	22784	25218
18	0.01284		54	282		35.167	3104	5586	8149	10391	12968	15363	17860	20480	22814	25225
18.01	0.0129		54.03	320		35.186	3137	5597	8100	10429	13003	15367	17891	20482	22863	25208
18.02	0.01296		54.06	330		35.206	3145	5596	8134	10441	13057	15415	17905	20426	22868	25225
18.03	0.01302		54.09	354		35.225	3089	5620	8099	10447	13074	15442	17930	20450	22820	25278
18.04	0.01309		54.12	384		35.245	3097	5660	8143	10488	13076	15386	17913	20424	22901	25279
18.05	0.01315		54.15	397		35.264	3118	5551	8158	10466	13108	15448	17946	20436	22890	25310
18.06	0.01332		54.18	397		35.284	3087	5610	8101	10476	13074	15468	17982	20419	22884	25331
18.07	0.01339		54.21	431		35.303	3090	5630	8128	10503	13110	15403	17947	20425	22837	25368
18.08	0.01346		54.24	374		35.323	3108	5612	8137	10501	13122	15414	17990	20435	22887	25317
18.09	0.01352		54.27	374		35.342	3148	5664	8127	10523	13105	15417	17967	20442	22830	25317
18.1	0.01359		54.3	378		35.362	3134	5635	8099	10530	13142	15424	17928	20441	22839	25311
18.11	0.01366		54.33	338		35.381	3157	5627	8139	10507	13115	15427	17918	20424	22829	25275
18.12	0.01374		54.36	318		35.401	3105	5581	8095	10525	13074	15455	17912	20410	22758	25290
18.13	0.01381		54.39	322		35.42	3100	5633	8126	10469	13110	15403	17890	20419	22761	25272
18.14	0.01388		54.42	319		35.44	3120	5569	8140	10486	13090	15366	17896	20417	22783	25259
18.15	0.01396		54.45	276		35.46	3077	5597	8100	10479	13087	15374	17896	20388	22823	25275
18.16	0.01403		54.48	288		35.479	3098	5674	8147	10484	13051	15401	17870	20380	22782	25234
18.17	0.01411		54.51	271		35.499	3129	5616	8088	10488	13022	15400	17855	20376	22787	25220
18.18	0.01419		54.54	264		35.518	3085	5577	8099	10517	13015	15368	17846	20383	22772	25235
18.19	0.01426		54.57	258		35.538	3084	5613	8133	10513	13031	15322	17886	20394	22795	25194
18.2	0.01434		54.6	284		35.557	3111	5580	8091	10478	13054	15361	17893	20440	22810	25218
18.21	0.01443		54.63	251		35.577	3134	5690	8092	10491	13072	15348	17880	20366	22776	25224
18.22	0.0146		54.66	228		35.596	3134	5568	8054	10426	13020	15367	17794	20390	22800	25222
18.23	0.01469		54.69	262		35.616	3093	5615	8043	10452	13009	15358	17859	20353	22789	25237
18.24	0.01477		54.72	262		35.635	3165	5613	8088	10486	12975	15319	17870	20400	22784	25242
18.25	0.01486		54.75	245		35.655	3078	5552	8141	10454	12988	15336	17850	20406	22769	25238
18.26	0.01495		54.78	249		35.674	3084	5588	8084	10470	12994	15363	17840	20409	22791	25223
18.27	0.01503		54.81	252		35.694	3142	5578	8101	10458	12992	15314	17835	20415	22808	25231
18.28	0.01513		54.84	255		35.713	3144	5579	8084	10475	12987	15348	17835	20431	22823	25245
18.29	0.01522		54.87	257		35.733	3098	5559	8068	10457	13006	15358	17873	20435	22819	25221
18.3	0.01531		54.9	261		35.752	3088	5574	8124	10427	13031	15378	17853	20422	22854	25258
18.31	0.01541		54.93	250		35.772	3090	5596	8114	10432	13015	15346	17844	20369	22904	25234
18.32	0.0155		54.96	238		35.791	3114	5611	8091	10437	13032	15400	17889	20479	22890	25250
18.33	0.01571		54.99	243		35.811	3071	5641	8084	10436	13020	15411	17915	20444	22856	25278
18.34	0.01581		55.02	251		35.83	3097	5603	8069	10468	13036	15402	17869	20406	22868	25317
18.35	0.01591		55.05	272		35.85	3079	5590	8114	10461	13076	15407	17889	20427	22885	25274
18.36	0.01602		55.08	271		35.869	3120	5596	8100	10432	13048	15420	17908	20423	22855	25240
18.37	0.01612		55.11	241		35.889	3093	5596	8120	10430	13074	15352	17886	20385	22882	25316
18.38	0.01623		55.14	245		35.908	3114	5582	8011	10473	13059	15384	17925	20407	22844	25307
18.39	0.01634		55.17	258		35.928	3095	5608	8126	10466	13020	15395	17912	20395	22839	25290
18.4	0.01645		55.2	248		35.947	3130	5597	8106	10484	13013	15397	17952	20411	22830	25270
18.41	0.01656		55.23	251		35.967	3095	5601	8068	10408	12976	15404	17899	20423	22837	25273
18.42	0.01668		55.26	249		35.986	3088	5593	8034	10419	12994	15383	17890	20395	22860	25280
18.43	0.0169		55.29	232		36.006	3068	5573	8053	10419	12942	15350	17906	20439	22895	25261
18.44	0.01702		55.32	240		36.025	3120	5611	8030	10419	12933	15382	17885	20408	22865	25242
18.45	0.01725		55.35	232		36.045	3077	5564	8056	10435	12929	15351	17855	20455	22952	25244
18.46	0.01737		55.38	278		36.064	3088	5594	8035	10425	12852	15356	17848	20464	22928	25250
18.47	0.0175		55.41	274		36.084	3120	5607	7984	10383	12914	15363	17858	20402	22981	25302
18.48	0.01763		55.44	258		36.103	3086	5558	7993	10389	12888	15375	17870	20429	22966	25345
18.49	0.01776		55.47	260		36.123	3156	5571	8027	10377	12847	15386	17860	20437	22958	25339
18.5	0.01789		55.5	283		36.142	3148	5601	7988	10355	12901	15364	17869	20446	22957	25419
18.51	0.01802		55.53	304		36.162	3099	5613	8011	10340	12830	15360	17817	20405	22953	25382
18.52	0.01816		55.56	284		36.181	3141	5578	7978	10327	12871	15354	17810	20420	22910	25337
18.53	0.0183		55.59	304		36.201	3117	5514	8011	10365	12821	15319	17837	20418	22901	25333
18.54	0.01855		55.62	310		36.22	3095	5571	7953	10286	12835	15323	17830	20396	22864	25307
18.55	0.01869		55.65	292		36.24	3131	5558	8006	10348	12823	15318	17836	20416	22860	25329
18.56	0.01884		55.68	308		36.259	3142	5568	7985	10338	12828	15294	17813	20397	22816	25275
18.57	0.01898		55.71	298		36.279	3131	5575	7962	10330	12795	15311	17838	20416	22810	25271
18.58	0.01914		55.74	301		36.298	3163	5564	7966	10319	12823	15286	17824	20377	22807	25237
18.59	0.01929		55.77	309		36.318	3144	5588	7929	10306	12801	15315	17777	20357	22810	25231
18.6	0.01945		55.8	323		36.337	3089	5560	7969	10302	12808	15276	17777	20381	22799	25210
18.61	0.01961		55.83	300		36.357	3128	5556	7983	10321	12811	15276	17808	20389	22792	25242
18.62	0.01977		55.86	320		36.376	3143	5605	7965	10284	12817	15301	17788	20388	22890	25247
18.63	0.01994		55.89	346		36.396	3065	5534	7911	10294	12813	15298	17829	20400	22869	25254
18.64	0.02011		55.92	356		36.415	3142	5493	7970	10301	12796	15285	17819	20386	22871	25286
18.65	0.02028		55.95	332		36.435	3117	5567	7932	10317	12784	15294	17800	20378	22859	25276
18.66	0.02046		55.98	295		36.455	3159	5576	7974	10299	12775	15274	17795	20365	22876	25278
18.67	0.02064		56.01	320		36.474	3155	5573	7972	10324	12768	15278	17825	20377	22847	25281
18.68	0.02082		56.04	352		36.494	3130	5579	7960	10296	12796	15296	17811	20395	22819	25270
18.69	0.02101		56.07	332		36.513	3101	5563	8005	10292	12793	15273	17779	20395	22832	25240
18.7	0.0212		56.1	319		36.533	3117	5526	7938	10290	12814	15299	17802	20425	22861	25275
18.71	0.02139		56.13	280		36.552	3129	5539	7970	10276	12801	15285	17799	20400	22829	25278
18.72	0.02159		56.16	248		36.572	3080	5509	7932	10282	12790	15317	17803	20444	22847	25250
18.73	0.02179		56.19	250		36.591	3077	5508	7913	10259	12789	15305	17776	20389	22813	25245
18.74	0.022		56.22	245		36.611	3104	5520	7953	10294	12796	15326	17793	20437	22849	25273
18.75	0.02221		56.25	250		36.63	3100	5500	7937	10295	12772	15335	17817	20455	22876	25294
18.76	0.02242		56.28	260		36.65	3083	5567	7944	10303	12813	15308	17816	20453	22919	25311
18.77	0.02274		56.31	256		36.669	3058	5536	7960	10295	12822	15338	17831	20459	22975	25324
18.78	0.02297		56.34	243		36.689	3090	5524	7968	10288	12806	15329	17809	20493	22975	25372
18.79	0.0232		56.37	266		36.708	3028	5477	7919	10305	12849	15366	17840	20446	22947	25408
18.8	0.02343		56.4	280		36.728	3057	5520	7973	10281	12809	15347	17855	20496	22947	25444
18.81	0.02367		56.43	251		36.747	3075	5484	7955	10263	12821	15367	17865	20460	22933	25420
18.82	0.02391		56.46	288		36.767	3052	5501	7968	10283	12805	15354	17837	20411	22918	25372
18.83	0.02416		56.49	292		36.786	3042	5512	7953	10345	12816	15321	17855	20429	22899	25388
18.84	0.02441		56.52	272		36.806	3099	5492	7951	10284	12819	15320	17851	20412	22888	25333
18.85	0.02467		56.55	276		36.825	3034	5485	7920	10282	12841	15312	17802	20376	22839	25337
18.86	0.02493		56.58	285		36.845	3051	5514	7951	10273	12812	15305	17828	20344	22841	25336
18.87	0.0252		56.61	275		36.864	3004	5495	7948	10314	12790	15300	17802	20368	22812	25259
18.88	0.02548		56.64	253		36.884	3065	5485	7969	10299	12816	15326	17811	20375	22795	25259
18.89	0.02576		56.67	265		36.903	3017	5520	7956	10298	12835	15285	17791	20383	22779	25245
18.9	0.02605		56.7	250		36.923	3072	5502	7979	10288	12826	15312	17797	20362	22789	25258
18.91	0.02635		56.73	262		36.942	3011	5494	7961	10346	12827	15246	17796	20377	22740	25231
18.92	0.02665		56.76	254		36.962	3015	5483	7934	10273	12805	15283	17762	20362	22743	25231
18.93	0.02696		56.79	259		36.981	3067	5493	7951	10318	12827	15282	17807	20377	22765	25224
18.94	0.02727		56.82	227		37.001	3055	5509	7941	10296	12831	15281	17833	20348	22759	25248
18.95	0.0276		56.85	249		37.02	3051	5487	7976	10278	12814	15306	17783	20366	22753	25209
18.96	0.0278		56.88	256		37.04	3037	5484	8002	10287	12825	15277	17773	20368	22782	25236
18.97	0.02814		56.91	271		37.059	3050	5561	7930	10287	12816	15250	17775	20337	22742	25240
18.98	0.02849		56.94	263		37.079	3017	5469	7932	10291	12831	15263	17809	20389	22750	25215
18.99	0.02872		56.97	264		37.098	3036	5531	7974	10289	12841	15245	17779	20378	22746	25228
19	0.02909		57	277		37.118	3031	5439	7948	10308	12788	15258	17788	20337	22744	25230
19.01	0.02946		57.03	290		37.137	3048	5440	7944	10285	12797	15273	17790	20344	22743	25219
19.02	0.02985		57.06	254		37.157	3032	5460	7980	10316	12809	15254	17785	20343	22744	25211
19.03	0.03035		57.09	264		37.176	3040	5524	7949	10316	12780	15300	17786	20374	22735	25217
19.04	0.03076		57.12	283		37.196	3008	5469	7925	10293	12782	15294	17790	20374	22748	25205
19.05	0.03118		57.15	266		37.215	3031	5458	7891	10290	12799	15286	17800	20340	22780	25208
19.06	0.0316		57.18	260		37.235	3065	5503	7956	10275	12792	15263	17787	20368	22778	25210
19.07	0.03204		57.21	294		37.254	3056	5485	7914	10273	12806	15290	17787	20383	22764	25229
19.08	0.03249		57.24	285		37.274	3021	5474	7926	10302	12780	15270	17744	20385	22781	25229
19.09	0.03295		57.27	271		37.293	2998	5470	7924	10321	12761	15282	17785	20383	22782	25221
19.1	0.03343		57.3	247		37.313	3056	5485	7932	10266	12792	15315	17784	20433	22761	25212
19.11	0.03391		57.33	255		37.332	3032	5485	7931	10263	12804	15321	17775	20466	22783	25232
19.12	0.03441		57.36	254		37.352	3015	5464	7959	10274	12820	15337	17800	20484	22827	25256
19.13	0.03493		57.39	269		37.371	3033	5504	7904	10265	12790	15320	17819	20485	22806	25274
19.14	0.03546		57.42	248		37.391	3017	5421	7927	10278	12768	15359	17848	20546	22882	25302
19.15	0.036		57.45	230		37.41	3018	5489	7931	10311	12774	15375	17857	20599	22955	25352
19.16	0.03656		57.48	258		37.43	3031	5492	7937	10251	12794	15421	17844	20689	22989	25392
19.17	0.03714		57.51	240		37.45	3017	5523	7931	10286	12806	15499	17879	20660	23077	25502
19.18	0.03773		57.54	253		37.469	2984	5468	7973	10330	12803	15508	17915	20718	23142	25552
19.19	0.03834		57.57	242		37.489	3020	5504	7950	10269	12827	15615	17923	20687	23246	25637
19.2	0.03897		57.6	239		37.508	3018	5475	7919	10285	12799	15659	17892	20712	23264	25763
19.21	0.03962		57.63	222		37.528	2947	5453	7972	10303	12811	15634	17914	20716	23342	25721
19.22	0.04028		57.66	255		37.547	3029	5496	7932	10331	12810	15669	17943	20735	23373	25770
19.23	0.04097		57.69	257		37.567	2997	5492	7955	10323	12804	15652	17941	20688	23374	25770
19.24	0.04168		57.72	302		37.586	3014	5482	7930	10290	12804	15673	17949	20738	23437	25750
19.25	0.04241		57.75	293		37.606	2979	5502	7948	10267	12783	15666	17971	20672	23334	25797
19.26	0.04317		57.78	301		37.625	2986	5482	7968	10280	12802	15643	17904	20602	23303	25782
19.27	0.04395		57.81	286		37.645	3009	5473	7937	10309	12804	15618	17933	20614	23315	25771
19.28	0.04476		57.84	291		37.664	2976	5466	7932	10294	12819	15602	17903	20654	23262	25775
19.29	0.04559		57.87	283		37.684	3015	5427	7899	10290	12798	15590	17896	20638	23279	25731
19.3	0.04645		57.9	276		37.703	2975	5475	7947	10286	12827	15542	17930	20670	23279	25663
19.31	0.04735		57.93	271		37.723	3020	5471	7956	10277	12824	15568	17908	20695	23324	25616
19.32	0.04827		57.96	267		37.742	3004	5492	7920	10264	12779	15535	17905	20645	23390	25682
19.33	0.04922		57.99	250		37.762	3046	5423	7943	10244	12771	15576	17938	20684	23413	25698
19.34	0.05021		58.02	241		37.781	3022	5481	7916	10273	12806	15582	17906	20614	23440	25728
19.35	0.05124		58.05	258		37.801	3031	5412	7963	10281	12769	15574	17922	20657	23391	25849
19.36	0.0523		58.08	269		37.82	2993	5483	7921	10284	12783	15572	17909	20591	23313	25870
19.37	0.0534		58.11	257		37.84	2986	5504	7962	10290	12800	15551	17906	20531	23267	25839
19.38	0.05455		58.14	233		37.859	3014	5420	7904	10266	12763	15501	17853	20549	23205	25759
19.39	0.05573		58.17	268		37.879	2987	5465	7896	10251	12781	15511	17858	20513	23121	25666
19.4	0.05697		58.2	258		37.898	3001	5424	7912	10274	12777	15442	17844	20468	23042	25690
19.41	0.05825		58.23	242		37.918	3007	5462	7915	10266	12796	15444	17871	20435	23023	25593
19.42	0.05958		58.26	250		37.937	3017	5448	7919	10264	12758	15394	17831	20389	22930	25571
19.43	0.06097		58.29	257		37.957	3009	5458	7890	10264	12749	15393	17791	20389	22870	25500
19.44	0.06241		58.32	286		37.976	2982	5463	7918	10277	12738	15311	17816	20394	22852	25428
19.45	0.06392		58.35	255		37.996	3001	5471	7888	10296	12783	15314	17781	20346	22797	25343
19.46	0.06549		58.38	272		38.015	2996	5479	7901	10260	12762	15278	17767	20356	22786	25323
19.47	0.06713		58.41	266		38.035	3010	5468	7924	10296	12767	15278	17738	20368	22794	25259
19.48	0.06883		58.44	273		38.054	2987	5429	7894	10229	12771	15290	17745	20338	22800	25247
19.49	0.07062		58.47	280		38.074	3011	5422	7923	10268	12771	15268	17756	20318	22767	25273
19.5	0.07249		58.5	282		38.093	3016	5443	7874	10278	12758	15264	17761	20298	22804	25257
19.51	0.07444		58.53	253		38.113	2981	5420	7937	10275	12762	15277	17729	20326	22767	25235
19.52	0.07648		58.56	269		38.132	3018	5434	7892	10239	12772	15250	17772	20330	22746	25197
19.53	0.07863		58.59	278		38.152	2983	5430	7921	10241	12789	15234	17755	20305	22740	25215
19.54	0.08087		58.62	262		38.171	2981	5433	7902	10261	12791	15239	17743	20309	22760	25208
19.55	0.08323		58.65	278		38.191	3007	5454	7911	10269	12763	15241	17776	20372	22761	25186
19.56	0.08571		58.68	257		38.21	2956	5444	7902	10272	12754	15265	17786	20322	22747	25183
19.57	0.08832		58.71	209		38.23	3005	5419	7927	10234	12740	15246	17749	20307	22759	25208
19.58	0.09107		58.74	258		38.249	2999	5433	7896	10236	12771	15237	17757	20308	22721	25218
19.59	0.09396		58.77	270		38.269	3000	5416	7879	10267	12759	15222	17736	20334	22724	25233
19.6	0.09701		58.8	253		38.288	3010	5446	7877	10267	12737	15235	17739	20298	22768	25201
19.61	0.10024		58.83	256		38.308	2983	5414	7901	10263	12768	15240	17737	20316	22729	25203
19.62	0.10365		58.86	254		38.327	2981	5403	7901	10263	12754	15230	17773	20306	22718	25225
19.63	0.10726		58.89	267		38.347	2979	5447	7887	10268	12792	15249	17774	20321	22740	25211
19.64	0.11108		58.92	264		38.366	2975	5459	7891	10260	12737	15275	17763	20306	22763	25205
19.65	0.11515		58.95	258		38.386	2967	5441	7901	10282	12758	15228	17793	20323	22734	25179
19.66	0.11946		58.98	242		38.406	2976	5458	7895	10261	12761	15239	17753	20293	22736	25166
19.67	0.12406		59.01	242		38.425	2989	5488	7866	10276	12773	15209	17778	20329	22723	25196
19.68	0.12897		59.04	257		38.445	2990	5424	7889	10277	12755	15245	17744	20345	22722	25211
19.69	0.1342		59.07	241		38.464	2994	5472	7896	10240	12759	15217	17755	20362	22740	25209
19.7	0.13981		59.1	268		38.484	2980	5483	7885	10265	12745	15232	17771	20314	22755	25222
19.71	0.14581		59.13	252		38.503	2999	5409	7898	10247	12726	15231	17740	20344	22727	25210
19.72	0.15227		59.16	292		38.523	3008	5381	7878	10241	12775	15230	17780	20334	22762	25215
19.73	0.15921		59.19	288		38.542	3013	5437	7889	10289	12777	15238	17737	20367	22737	25181
19.74	0.1667		59.22	304		38.562	3020	5447	7878	10266	12742	15234	17746	20336	22740	25197
19.75	0.17481		59.25	299		38.581	2993	5430	7889	10293	12758	15252	17772	20313	22745	25210
19.76	0.18359		59.28	333		38.601	2990	5439	7913	10238	12741	15252	17737	20317	22741	25177
19.77	0.19314		59.31	294		38.62	3019	5425	7899	10236	12756	15226	17753	20328	22752	25222
19.78	0.20355		59.34	311		38.64	2999	5443	7879	10243	12768	15213	17770	20338	22745	25207
19.79	0.21494		59.37	304		38.659	2975	5423	7906	10255	12762	15229	17737	20329	22734	25158
19.8	0.22755		59.4	319		38.679	2951	5424	7884	10296	12727	15222	17745	20292	22716	25192
19.81	0.24132		59.43	325		38.698	3008	5451	7906	10267	12746	15240	17745	20307	22716	25183
19.82	0.25656		59.46	355		38.718	3008	5454	7902	10258	12755	15231	17767	20324	22721	25173
19.83	0.27348		59.49	315		38.737	3021	5428	7876	10244	12751	15224	17759	20307	22729	25211
19.84	0.29238		59.52	347		38.757	2976	5417	7896	10235	12752	15221	17751	20353	22745	25202
19.85	0.31359		59.55	325		38.776	2982	5447	7932	10279	12746	15254	17774	20339	22711	25195
19.86	0.33755		59.58	305		38.796	2969	5470	7893	10230	12750	15235	17751	20329	22736	25205
19.87	0.36479		59.61	309		38.815	2963	5418	7936	10262	12764	15261	17727	20330	22750	25208
19.88	0.396		59.64	321		38.835	2984	5445	7891	10286	12760	15248	17756	20324	22728	25180
19.89	0.43206		59.67	318		38.854	2952	5420	7918	10284	12753	15242	17773	20330	22719	25223
19.9	0.47412		59.7	322		38.874	3024	5415	7902	10251	12758	15272	17731	20333	22752	25209
19.91	0.52374		59.73	325		38.893	2989	5434	7901	10255	12767	15277	17743	20308	22730	25224
19.92	0.58304		59.76	317		38.913	2975	5398	7889	10265	12753	15262	17752	20321	22759	25237
19.93	0.65495		59.79	322		38.932	2947	5432	7893	10261	12748	15266	17772	20357	22759	25233
19.94	0.74372		59.82	323		38.952	3031	5442	7902	10259	12760	15256	17756	20325	22717	25185
19.95	0.85562		59.85	318		38.971	3017	5461	7851	10272	12756	15231	17787	20349	22751	25208
19.96	1.00028		59.88	302		38.991	2968	5413	7888	10263	12775	15228	17735	20318	22762	25201
19.97	1.19317		59.91	314		39.01	2975	5431	7896	10282	12750	15228	17752	20304	22725	25236
19.98	1.46146		59.94	335		39.03	2979	5399	7876	10239	12762	15233	17727	20347	22742	25202
19.99	1.86501		59.97	285		39.049	2993	5417	7885	10246	12732	15209	17769	20331	22740	25210
20	2.58509		60	275		39.069	2977	5427	7861	10271	12772	15226	17751	20305	22724	25223
20.01	4.18041					39.088	2958	5433	7886	10248	12777	15238	17750	20314	22741	25187
20.02	7.8324					39.108	2963	5438	7897	10249	12737	15242	17764	20316	22749	25194
20.03	14.593					39.127	2983	5441	7932	10263	12741	15230	17734	20310	22737	25220
20.04	22.5958					39.147	2977	5424	7857	10263	12786	15235	17754	20336	22729	25182
20.05	24.0728					39.166	2947	5443	7905	10276	12762	15249	17727	20336	22795	25236
20.06	17.7955					39.186	3011	5421	7908	10261	12758	15260	17762	20332	22757	25210
20.07	12.6507					39.205	2947	5414	7912	10245	12791	15252	17767	20348	22815	25211
20.08	12.1199					39.225	3005	5421	7870	10246	12745	15257	17769	20370	22789	25207
20.09	14.2652					39.244	2956	5433	7887	10253	12767	15222	17795	20337	22797	25229
20.1	13.7955					39.264	2979	5457	7872	10272	12762	15312	17756	20358	22813	25235
20.11	10.0201					39.283	2975	5464	7928	10274	12772	15259	17735	20321	22773	25249
20.12	6.8138					39.303	2975	5428	7896	10242	12741	15263	17759	20318	22808	25270
20.13	5.40164					39.322	2976	5405	7868	10243	12774	15244	17760	20394	22829	25247
20.14	5.455					39.342	2985	5426	7919	10250	12777	15299	17789	20371	22807	25273
20.15	6.78695					39.361	2960	5398	7893	10251	12784	15313	17747	20374	22814	25256
20.16	10.4577					39.381	2988	5430	7911	10258	12793	15290	17739	20377	22851	25270
20.17	19.4613					39.401	2973	5454	7891	10224	12779	15277	17804	20395	22897	25309
20.18	37.0456					39.42	2990	5429	7907	10266	12765	15301	17782	20409	22931	25298
20.19	59.7005					39.44	2990	5439	7879	10242	12767	15301	17815	20435	22940	25315
20.2	67.226					39.459	3007	5446	7946	10290	12780	15292	17784	20406	22972	25342
20.21	50.6602					39.479	2989	5430	7881	10267	12751	15349	17776	20414	22956	25350
20.22	34.2971					39.498	3006	5441	7889	10273	12776	15299	17800	20378	22936	25391
20.23	30.4977					39.518	2965	5432	7894	10268	12749	15294	17784	20400	22913	25367
20.24	35.7622					39.537	2982	5422	7889	10248	12759	15299	17781	20356	22889	25345
20.25	35.9217					39.557	2984	5426	7896	10288	12779	15294	17785	20393	22859	25330
20.26	25.1711					39.576	2976	5464	7918	10258	12774	15261	17760	20359	22895	25322
20.27	14.2102					39.596	2987	5408	7899	10276	12772	15269	17801	20358	22873	25301
20.28	7.67479					39.615	2998	5429	7897	10261	12750	15280	17799	20378	22864	25324
20.29	4.63669					39.635	2985	5428	7893	10247	12786	15311	17752	20392	22827	25294
20.3	3.26004					39.654	2964	5414	7897	10261	12783	15287	17801	20378	22829	25294
20.31	2.51215					39.674	2966	5426	7877	10283	12753	15306	17768	20382	22848	25303
20.32	2.02596					39.693	2968	5445	7904	10283	12782	15307	17775	20370	22860	25278
20.33	1.68155					39.713	2991	5426	7881	10239	12760	15287	17765	20387	22819	25308
20.34	1.4272					39.732	2960	5454	7901	10256	12745	15274	17743	20363	22857	25272
20.35	1.23431					39.752	2977	5476	7891	10270	12762	15309	17772	20345	22826	25311
20.36	1.08509					39.771	3004	5429	7903	10252	12769	15303	17754	20377	22793	25298
20.37	0.968					39.791	2931	5439	7901	10266	12760	15252	17775	20356	22826	25276
20.38	0.8753					39.81	2951	5430	7893	10242	12768	15252	17796	20338	22797	25275
20.39	0.80167					39.83	2935	5442	7873	10267	12758	15284	17795	20404	22804	25279
20.4	0.74333					39.849	2990	5433	7912	10246	12768	15267	17759	20352	22802	25243
20.41	0.69797					39.869	2958	5436	7877	10256	12788	15286	17778	20367	22792	25269
20.42	0.66375					39.888	2931	5444	7893	10281	12748	15264	17783	20362	22759	25267
20.43	0.6396					39.908	2999	5431	7885	10284	12771	15257	17780	20323	22803	25248
20.44	0.62513					39.927	2978	5433	7881	10244	12778	15260	17738	20358	22758	25252
20.45	0.62017					39.947	2991	5426	7888	10228	12753	15260	17776	20320	22778	25230
20.46	0.62545					39.966	2985	5386	7901	10211	12763	15269	17750	20332	22779	25212
20.47	0.64232					39.986	3008	5428	7865	10256	12756	15259	17758	20378	22828	25203
20.48	0.6731					40.005	2945	5425	7880	10265	12778	15236	17763	20353	22787	25262
20.49	0.72153					40.025	3002	5451	7879	10250	12771	15253	17770	20328	22800	25245
20.5	0.79363					40.044	2951	5429	7879	10228	12769	15247	17773	20363	22791	25192
20.51	0.89912					40.064	2983	5433	7893	10276	12756	15249	17748	20336	22787	25242
20.52	1.05458					40.083	2968	5435	7884	10241	12732	15270	17750	20328	22808	25230
20.53	1.29227					40.103	2963	5397	7887	10263	12773	15255	17769	20360	22796	25238
20.54	1.69696					40.122	3013	5440	7919	10229	12795	15269	17770	20322	22790	25219
20.55	2.53989					40.142	2967	5428	7896	10238	12740	15263	17764	20328	22761	25249
20.56	4.53721					40.161	2981	5415	7900	10274	12756	15240	17775	20372	22772	25232
20.57	8.7798					40.181	2945	5437	7849	10282	12761	15285	17773	20337	22800	25226
20.58	15.3763					40.2	2971	5447	7878	10253	12760	15255	17752	20312	22789	25224
20.59	20.3608					40.22	2994	5440	7858	10236	12763	15260	17762	20313	22768	25210
20.6	17.6205					40.239	2928	5395	7891	10251	12745	15239	17745	20324	22778	25227
20.61	11.8539					40.259	2938	5451	7886	10234	12758	15210	17749	20322	22762	25237
20.62	9.01636					40.278	2985	5407	7886	10247	12753	15217	17753	20344	22767	25218
20.63	9.79019					40.298	2958	5445	7874	10269	12748	15241	17755	20316	22717	25211
20.64	11.2695					40.317	2942	5444	7867	10290	12742	15229	17737	20317	22752	25203
20.65	9.41375					40.337	2971	5442	7866	10284	12760	15251	17738	20329	22772	25248
20.66	5.82448					40.356	2979	5419	7923	10256	12773	15233	17765	20362	22746	25203
20.67	3.18593					40.376	2990	5422	7917	10265	12771	15274	17773	20324	22759	25204
20.68	1.82108					40.396	2973	5437	7915	10271	12755	15267	17764	20328	22742	25234
20.69	1.20925					40.415	2991	5414	7857	10271	12776	15233	17700	20351	22746	25222
20.7	0.90806					40.435	2965	5413	7929	10258	12745	15248	17755	20340	22767	25208
20.71	0.72594					40.454	2972	5444	7913	10260	12755	15262	17758	20362	22772	25177
20.72	0.60031					40.474	2978	5451	7913	10244	12770	15248	17800	20361	22844	25222
20.73	0.50828					40.493	2969	5446	7924	10276	12770	15261	17813	20390	22867	25225
20.74	0.43843					40.513	2985	5413	7901	10246	12743	15284	17770	20398	22904	25240
20.75	0.38395					40.532	2977	5416	7907	10256	12765	15317	17756	20451	22953	25259
20.76	0.3405					40.552	2977	5457	7921	10242	12780	15316	17773	20467	22972	25286
20.77	0.30519					40.571	2959	5458	7909	10274	12792	15314	17785	20446	23045	25304
20.78	0.27603					40.591	2956	5402	7882	10282	12733	15398	17802	20440	22991	25361
20.79	0.25162					40.61	2947	5428	7861	10283	12813	15386	17815	20416	23006	25425
20.8	0.23093					40.63	2946	5402	7952	10239	12793	15369	17821	20437	23020	25456
20.81	0.21323					40.649	2943	5434	7959	10276	12804	15383	17810	20406	22984	25462
20.82	0.19793					40.669	2978	5421	7954	10284	12788	15371	17804	20425	22948	25464
20.83	0.18461					40.688	2956	5406	7906	10262	12777	15371	17820	20425	22934	25427
20.84	0.17292					40.708	2989	5461	7913	10281	12818	15363	17806	20397	22891	25370
20.85	0.1626					40.727	2971	5452	7938	10276	12836	15341	17781	20395	22834	25397
20.86	0.15344					40.747	2988	5444	7918	10299	12841	15327	17836	20380	22842	25384
20.87	0.14527					40.766	2998	5473	7957	10293	12796	15330	17776	20351	22811	25349
20.88	0.13795					40.786	3004	5478	7923	10311	12846	15281	17782	20338	22795	25329
20.89	0.13136					40.805	2976	5446	7926	10305	12818	15297	17783	20338	22810	25284
20.9	0.12542					40.825	2981	5470	7943	10312	12855	15284	17794	20337	22785	25252
20.91	0.12004					40.844	3013	5454	7965	10318	12890	15293	17785	20344	22776	25257
20.92	0.11516					40.864	2952	5464	8005	10366	12877	15298	17777	20306	22791	25274
20.93	0.11072					40.883	2995	5450	7976	10343	12892	15290	17819	20376	22785	25251
20.94	0.10668					40.903	2990	5450	7959	10346	12888	15283	17791	20335	22799	25228
20.95	0.103					40.922	2998	5457	7987	10347	12903	15303	17802	20329	22765	25251
20.96	0.09965					40.942	2938	5470	7977	10377	12938	15317	17839	20370	22784	25230
20.97	0.09661					40.961	2952	5481	8002	10404	12935	15311	17795	20362	22789	25241
20.98	0.09384					40.981	2972	5489	8021	10396	12971	15328	17853	20405	22840	25246
[truncated: 9,901 more rows]

## Sheet: Fig.1d
	sintering temperautres(°C)
CsPbI3 Loadings (%)	275	300	350
85	3.21	1.49	12.4
70	2.37	2.32	17.32
55	6.98	17.84	48.21
50	29.66	28.69	32.95
40	82	87.78	99.54
25	92.29	100	100
10	99.9704	100	92.66

## Sheet: Fig. 2a
	Sintering temperatures(°C)
CsPbI3 Loadings (%)	150	175	200	225	250	275	300	325	350
85	1.42085	1.42085	2.39443	1.79347	2.24181	4.54833	2.52492	0.77223	0.696861
75	1.46959	1.46959	2.05549	5.69751	7.4027	9.51905	5.42039	2.25178	0.937998
70	1.14918	1.14918	7.91376	5.98344	9.8065	13.1842	8.44232	1.32311	0.846962
55	3.83227	3.83227	8.85135	7.5758	7.98698	12.5006	15.5374	0.761107	0.846962
50	11.4283	11.4283	8.5714	8.26452	9.01996	13.4263	9.72559	0.949743	1.24038
40	5.29658	5.29658	10.4094	4.51911	4.84637	14.2265	8.27888	12.7395	1.23304
25	1.5132	1.5132	13.6007	7.34054	6.83089	16.5094	33	8.42204	2.17457
10	20.9962	20.9962	15.2274	7.35595	18.6258	11.4905	50.7431	18.6241	8.83413
5	12.3841	12.3841	26.8323	34.3559	44.1242	81.2523	74.909	58.6165	50.084
1	0.482453	0.670185	0.85949	1.00355	8.80192	9.87569	7.01762	7.86021	3.16093

## Sheet: Fig. 2b
Wavelength	0	1	2	3	4	5	6	7	8	9	10	11	12	13	14	15	16	17	18	19	20	21	22	23	24	25	26	27	28	29	30	31	32	33	34	35	36	37	38	39	40	41	42	43	44	45	46	47	48
396.176	0	1708	1725	1728	1724	1738	1697	1706	1702	1737	1726	1722	1727	1755	1737	1723	1740	1737	1752	1747	1685	1742	1727	1710	1751	1740	1725	1757	1741	1747	1760	1720	1728	1731	1736	1751	1717	1716	1738	1762	1732	1725	1730	1723	1727	1718	1764	1749	1753
396.579	0	1896	1881	1873	1934	1859	1917	1892	1884	1866	1885	1896	1928	1893	1933	1926	1909	1893	1864	1898	1865	1889	1898	1907	1908	1908	1905	1911	1923	1905	1887	1867	1945	1877	1931	1911	1884	1922	1942	1920	1881	1918	1929	1916	1867	1902	1955	1931	1943
396.983	0	1578	1613	1620	1605	1592	1617	1611	1608	1599	1642	1585	1609	1586	1590	1642	1612	1614	1610	1626	1605	1582	1592	1602	1627	1604	1619	1612	1571	1617	1594	1568	1609	1626	1615	1631	1653	1606	1627	1636	1608	1587	1589	1625	1611	1601	1599	1599	1613
397.387	0	1756	1774	1798	1766	1771	1770	1790	1735	1740	1769	1762	1800	1782	1744	1776	1768	1788	1779	1763	1763	1827	1800	1800	1777	1763	1746	1764	1802	1776	1795	1788	1768	1787	1765	1812	1777	1772	1753	1780	1743	1789	1797	1766	1775	1771	1794	1806	1777
397.791	0	1726	1713	1695	1698	1693	1694	1711	1707	1699	1688	1691	1726	1684	1726	1691	1716	1707	1688	1702	1698	1720	1665	1724	1719	1740	1718	1694	1698	1688	1686	1689	1716	1675	1718	1710	1718	1688	1732	1705	1686	1726	1708	1726	1724	1697	1713	1709	1682
398.194	0	2059	2070	2049	2056	2021	2044	2013	2055	2062	2084	2043	2051	2048	2045	2080	2012	2025	2013	2039	2074	2051	2041	2063	2055	2079	2047	2082	2051	2039	2073	2074	2049	2061	2063	2077	2091	2036	2059	2046	2062	2060	2043	2041	2039	2036	2055	2030	2022
398.598	0	1826	1838	1864	1811	1824	1854	1815	1854	1879	1820	1833	1794	1793	1791	1812	1815	1839	1795	1830	1844	1791	1854	1806	1827	1814	1863	1858	1802	1843	1857	1810	1815	1852	1818	1823	1843	1836	1850	1830	1825	1817	1846	1788	1853	1848	1843	1831	1828
399.002	0	2057	2076	2058	2030	2034	2020	2029	2029	2068	2050	2044	2047	2034	2028	2048	2011	2024	2076	2013	2061	2036	2034	2052	2056	2038	2001	2021	2055	2012	2024	2030	2052	2046	2017	2037	2018	1982	2008	2034	2038	2035	2021	2025	2050	2051	2035	2049	2064
399.406	0	1695	1720	1709	1732	1716	1714	1747	1722	1723	1763	1768	1726	1724	1749	1747	1709	1739	1714	1764	1737	1739	1737	1712	1701	1740	1737	1718	1719	1761	1705	1723	1729	1752	1708	1741	1728	1762	1785	1718	1747	1724	1739	1730	1729	1749	1730	1680	1764
399.81	0	1773	1743	1718	1740	1711	1734	1767	1732	1783	1727	1754	1739	1761	1778	1711	1717	1720	1737	1762	1769	1749	1728	1725	1762	1758	1769	1779	1754	1746	1744	1765	1740	1740	1745	1754	1770	1754	1706	1720	1751	1768	1758	1765	1741	1753	1773	1722	1733
400.214	0	1683	1707	1692	1739	1676	1684	1652	1696	1709	1689	1711	1677	1681	1660	1694	1660	1682	1678	1686	1716	1711	1706	1688	1695	1691	1721	1699	1687	1676	1694	1683	1707	1698	1677	1652	1693	1693	1705	1690	1714	1704	1695	1685	1673	1739	1677	1689	1708
400.618	0	1967	1922	1926	1935	1953	1992	1967	1935	2006	1976	1943	1952	1933	1994	1970	1970	1978	1941	1986	1942	1994	1974	1990	1981	1928	1961	1990	1969	1982	1926	1999	1971	1961	1958	1987	2025	1965	1982	1964	1977	2010	1970	1928	1998	1960	1951	1945	1973
401.022	0	1762	1769	1785	1792	1763	1789	1771	1796	1785	1770	1820	1768	1757	1775	1749	1750	1770	1765	1780	1795	1778	1768	1807	1796	1829	1800	1775	1796	1765	1769	1777	1786	1770	1795	1757	1788	1784	1766	1764	1779	1749	1816	1760	1790	1788	1785	1816	1793
401.427	0	1921	1853	1884	1910	1922	1916	1886	1906	1876	1915	1921	1900	1892	1905	1921	1896	1902	1894	1905	1924	1910	1901	1904	1896	1914	1896	1914	1919	1921	1905	1908	1914	1928	1922	1928	1932	1905	1913	1915	1944	1932	1879	1876	1895	1894	1931	1903	1887
401.831	0	1923	1885	1849	1901	1919	1888	1914	1891	1903	1922	1905	1904	1889	1908	1898	1883	1953	1906	1919	1914	1832	1895	1919	1912	1911	1916	1912	1928	1928	1886	1888	1922	1884	1921	1968	1912	1864	1912	1929	1919	1935	1948	1896	1900	1935	1929	1921	1857
402.235	0	1613	1605	1601	1633	1591	1631	1596	1635	1573	1600	1604	1588	1616	1589	1597	1644	1652	1612	1578	1649	1642	1609	1626	1615	1626	1642	1630	1628	1611	1628	1608	1610	1607	1607	1614	1586	1602	1598	1614	1608	1613	1629	1614	1621	1622	1626	1620	1601
402.639	0	1740	1773	1721	1735	1736	1738	1747	1763	1726	1739	1751	1753	1786	1742	1757	1788	1748	1727	1749	1743	1777	1739	1750	1774	1779	1800	1733	1753	1730	1759	1744	1758	1786	1779	1745	1755	1764	1761	1752	1741	1778	1806	1759	1794	1760	1759	1717	1745
403.044	0	1829	1777	1816	1804	1800	1833	1779	1853	1775	1811	1845	1845	1808	1804	1808	1813	1828	1822	1822	1859	1803	1832	1837	1826	1829	1858	1798	1817	1844	1823	1829	1817	1822	1822	1829	1810	1854	1841	1806	1835	1846	1837	1821	1829	1844	1831	1820	1793
403.448	0	1898	1875	1861	1890	1887	1897	1897	1885	1913	1902	1874	1916	1909	1890	1905	1906	1896	1867	1852	1884	1866	1851	1882	1925	1909	1895	1846	1928	1874	1874	1878	1901	1906	1876	1894	1864	1930	1913	1903	1870	1910	1896	1901	1900	1890	1874	1907	1902
403.853	0	1824	1866	1853	1826	1843	1807	1838	1838	1848	1879	1855	1818	1848	1826	1838	1816	1854	1821	1828	1840	1806	1845	1875	1844	1864	1806	1865	1846	1869	1838	1848	1850	1853	1823	1841	1855	1880	1879	1821	1850	1842	1842	1848	1822	1849	1859	1848	1860
404.257	0	2060	2084	2081	2084	2066	2075	2066	2106	2095	2088	2120	2046	2124	2103	2061	2095	2139	2126	2100	2095	2089	2109	2099	2072	2095	2054	2117	2131	2120	2082	2103	2110	2098	2109	2107	2082	2097	2101	2127	2054	2073	2092	2076	2107	2074	2116	2105	2086
404.662	0	1785	1783	1814	1788	1792	1819	1780	1823	1797	1797	1813	1768	1799	1814	1818	1780	1806	1790	1771	1812	1793	1788	1779	1822	1795	1780	1808	1795	1796	1773	1807	1815	1807	1809	1798	1793	1800	1789	1808	1776	1785	1782	1833	1820	1816	1849	1818	1823
405.067	0	1801	1804	1794	1769	1775	1815	1778	1820	1780	1793	1812	1828	1788	1782	1805	1801	1807	1804	1827	1805	1791	1792	1812	1797	1792	1776	1775	1794	1818	1775	1832	1812	1762	1805	1780	1791	1755	1786	1823	1800	1802	1823	1778	1837	1823	1799	1825	1806
405.471	0	1727	1722	1722	1756	1711	1718	1727	1724	1716	1746	1738	1717	1754	1726	1736	1734	1753	1744	1768	1711	1755	1714	1687	1750	1739	1751	1719	1748	1764	1720	1753	1778	1756	1739	1739	1770	1746	1720	1769	1724	1774	1757	1739	1739	1752	1758	1716	1769
405.876	0	1852	1872	1838	1873	1884	1896	1896	1865	1886	1865	1853	1898	1856	1867	1880	1837	1840	1877	1876	1844	1871	1866	1878	1884	1910	1857	1883	1878	1897	1864	1885	1852	1874	1924	1853	1859	1898	1880	1898	1910	1852	1919	1882	1891	1902	1854	1848	1908
406.281	0	1757	1779	1768	1784	1741	1725	1768	1693	1766	1749	1766	1732	1744	1729	1737	1778	1758	1744	1754	1775	1740	1768	1744	1740	1730	1756	1716	1755	1737	1733	1750	1756	1764	1753	1788	1770	1724	1761	1748	1752	1727	1734	1713	1728	1783	1771	1763	1726
406.686	0	1606	1586	1563	1589	1599	1557	1607	1552	1585	1610	1578	1596	1614	1580	1552	1566	1604	1581	1582	1624	1571	1589	1615	1619	1604	1598	1585	1615	1558	1582	1589	1586	1609	1578	1603	1576	1611	1611	1601	1578	1572	1601	1620	1599	1576	1565	1599	1597
407.091	0	1865	1864	1885	1853	1858	1880	1868	1829	1848	1870	1859	1830	1861	1878	1827	1862	1852	1865	1848	1856	1844	1819	1855	1869	1852	1848	1876	1875	1891	1857	1882	1852	1863	1832	1877	1878	1850	1884	1866	1864	1838	1864	1846	1870	1882	1858	1853	1857
407.496	0	1774	1748	1745	1730	1736	1729	1726	1723	1764	1768	1756	1733	1720	1744	1749	1740	1759	1738	1780	1748	1749	1709	1725	1733	1725	1770	1741	1763	1746	1755	1761	1737	1743	1750	1769	1781	1763	1736	1761	1737	1741	1718	1754	1754	1745	1760	1771	1720
407.901	0	1759	1764	1780	1785	1753	1763	1794	1764	1798	1761	1766	1732	1737	1762	1770	1742	1810	1751	1784	1782	1743	1777	1797	1765	1797	1772	1797	1774	1798	1777	1755	1769	1795	1827	1766	1785	1759	1806	1756	1784	1755	1784	1771	1772	1781	1800	1746	1745
408.306	0	2058	2061	2040	2049	2004	2031	2015	1995	2041	2038	2045	2019	2033	2041	2064	2057	2030	2034	2053	2037	2034	2013	2012	2021	2066	2037	2053	2052	2044	2012	2017	2030	2031	2056	2020	2053	2017	2040	2025	2050	2055	2082	2085	2056	2083	2040	2010	2103
408.711	0	1947	1962	1906	1913	1880	1947	1915	1928	1953	1864	1894	1930	1966	1937	1866	1948	1952	1935	1967	1891	1908	1911	1912	1933	1933	1899	1918	1914	1928	1891	1911	1953	1908	1947	1924	1907	1923	1977	1929	1926	1936	1935	1906	1915	1937	1932	1944	1949
409.116	0	1798	1821	1839	1851	1790	1838	1800	1816	1802	1838	1843	1841	1818	1811	1778	1849	1821	1836	1786	1803	1829	1796	1830	1812	1838	1829	1845	1814	1822	1841	1784	1868	1845	1826	1870	1803	1818	1832	1844	1836	1849	1844	1817	1809	1823	1835	1775	1809
409.521	0	1818	1871	1826	1841	1862	1850	1804	1833	1804	1812	1834	1855	1816	1793	1832	1809	1879	1853	1814	1818	1837	1808	1824	1854	1838	1782	1826	1851	1822	1794	1838	1838	1844	1820	1832	1849	1807	1844	1866	1846	1841	1834	1816	1848	1843	1804	1846	1805
409.926	0	1595	1617	1617	1598	1619	1613	1623	1631	1628	1574	1585	1602	1633	1590	1643	1594	1642	1633	1619	1580	1610	1641	1631	1626	1613	1605	1642	1601	1583	1627	1589	1626	1616	1645	1627	1628	1608	1601	1606	1617	1598	1634	1598	1668	1643	1615	1608	1627
410.332	0	1702	1762	1694	1704	1726	1716	1727	1741	1745	1700	1706	1702	1716	1752	1705	1715	1711	1725	1727	1737	1689	1715	1696	1708	1727	1729	1726	1698	1753	1713	1750	1698	1741	1695	1720	1673	1709	1729	1717	1755	1770	1733	1715	1709	1714	1755	1721	1711
410.737	0	1859	1837	1842	1865	1835	1830	1848	1845	1841	1839	1806	1804	1849	1821	1823	1781	1824	1830	1812	1807	1823	1803	1834	1867	1792	1851	1848	1805	1828	1823	1857	1846	1843	1848	1858	1820	1849	1849	1830	1818	1858	1831	1874	1848	1860	1850	1854	1832
411.142	0	2005	1998	1984	2008	1992	2009	2010	1998	2033	1949	1960	2015	1987	1996	1988	1979	1974	1997	1973	1947	2012	1986	2017	2008	1999	1994	1995	2022	1972	1949	2008	2019	1988	1997	2008	2003	1962	2015	2013	2002	1997	1990	1984	1990	1974	2010	1972	2005
411.548	0	1882	1915	1939	1900	1862	1870	1852	1904	1880	1875	1892	1901	1906	1912	1858	1858	1893	1865	1916	1937	1881	1880	1910	1902	1885	1894	1921	1898	1885	1932	1895	1887	1889	1909	1872	1889	1889	1912	1921	1890	1925	1930	1873	1876	1892	1881	1887	1871
411.953	0	1977	1961	1982	1960	1983	2002	2008	1978	2043	2027	1944	2008	1977	1993	2009	1955	1976	1960	1997	1992	1993	2003	1964	2034	2025	2017	1973	1995	1987	1964	1988	2000	2036	2002	2018	2006	1969	2017	2003	1974	1961	1995	2007	1958	1982	1957	1973	1973
412.359	0	1876	1887	1870	1902	1889	1903	1900	1892	1848	1877	1870	1856	1914	1868	1838	1893	1908	1890	1901	1870	1851	1890	1866	1855	1862	1920	1860	1830	1885	1883	1860	1900	1866	1864	1887	1842	1837	1836	1899	1860	1883	1878	1894	1864	1882	1894	1879	1861
412.764	0	1723	1722	1686	1739	1721	1724	1717	1715	1755	1743	1731	1721	1736	1738	1747	1740	1717	1730	1752	1745	1743	1733	1731	1728	1726	1722	1742	1734	1745	1702	1732	1724	1739	1733	1733	1729	1752	1720	1750	1741	1704	1717	1758	1707	1755	1741	1737	1742
413.17	0	1779	1811	1755	1750	1780	1745	1777	1796	1776	1749	1782	1786	1763	1792	1764	1789	1736	1766	1753	1807	1791	1795	1764	1784	1772	1745	1800	1775	1779	1809	1781	1795	1775	1745	1773	1783	1758	1800	1777	1793	1808	1810	1760	1818	1768	1801	1787	1774
413.576	0	1705	1715	1678	1717	1669	1657	1662	1723	1670	1678	1676	1694	1694	1695	1679	1659	1686	1674	1663	1678	1701	1667	1683	1695	1691	1690	1712	1671	1736	1665	1703	1711	1676	1702	1696	1734	1666	1697	1647	1693	1710	1726	1717	1689	1694	1727	1713	1698
413.982	0	1693	1676	1691	1675	1666	1710	1696	1697	1705	1751	1680	1686	1698	1701	1658	1682	1720	1728	1676	1654	1689	1704	1701	1735	1678	1721	1684	1670	1705	1662	1692	1692	1697	1682	1711	1705	1695	1686	1694	1695	1678	1681	1700	1676	1686	1699	1719	1711
414.387	0	1944	1928	1972	1940	1922	1922	1923	1913	1938	1912	1926	1930	1918	1926	1983	1919	1925	1914	1982	1908	1946	1906	1914	1946	1944	1933	1918	1947	1913	1946	1950	1991	1905	1916	1908	1940	1930	1912	1926	1946	1928	1930	1944	1973	1955	1932	1929	1978
414.793	0	1713	1715	1721	1682	1725	1672	1712	1716	1744	1743	1758	1731	1768	1684	1716	1743	1760	1715	1716	1695	1723	1777	1718	1684	1740	1747	1745	1715	1730	1725	1763	1727	1734	1762	1716	1715	1721	1719	1689	1710	1712	1731	1725	1734	1755	1733	1712	1696
415.199	0	1937	1928	1900	1913	1925	1880	1956	1869	1928	1923	1932	1912	1895	1936	1898	1960	1901	1929	1961	1952	1964	1926	1934	1957	1903	1925	1952	1950	1947	1930	1934	1920	1907	1913	1951	1940	1937	1940	1912	1933	1954	1909	1905	1915	1914	1952	1972	1912
415.605	0	1745	1701	1705	1724	1720	1717	1692	1686	1726	1744	1774	1709	1695	1689	1724	1709	1735	1725	1733	1730	1716	1724	1732	1707	1689	1709	1692	1727	1742	1749	1684	1738	1725	1728	1691	1727	1766	1752	1715	1721	1710	1699	1738	1720	1746	1741	1711	1755
416.011	0	1708	1726	1732	1727	1753	1700	1701	1705	1720	1727	1711	1700	1729	1711	1731	1727	1730	1737	1725	1741	1704	1753	1738	1755	1724	1739	1754	1750	1772	1755	1766	1739	1736	1721	1752	1704	1720	1710	1751	1734	1749	1727	1727	1731	1685	1726	1736	1708
416.417	0	1941	1911	1919	1937	1959	1919	1916	1897	1928	1923	1928	1949	1904	1936	1922	1944	1910	1914	1891	1956	1894	1955	1913	1935	1908	1947	1938	1963	1916	1950	1933	1941	1913	1922	1912	1966	1936	1942	1938	1916	1938	1900	1903	1937	1973	1976	1949	1905
416.823	0	1905	1889	1909	1870	1868	1894	1875	1874	1874	1865	1872	1845	1896	1904	1879	1892	1878	1872	1893	1903	1879	1893	1855	1883	1856	1898	1859	1887	1869	1884	1861	1845	1887	1867	1860	1887	1888	1865	1832	1874	1870	1875	1890	1888	1913	1893	1884	1868
417.229	0	1849	1822	1836	1812	1804	1819	1849	1803	1858	1832	1814	1837	1834	1807	1838	1844	1849	1839	1822	1834	1838	1853	1813	1799	1821	1858	1822	1853	1838	1838	1811	1826	1790	1826	1836	1863	1848	1838	1862	1822	1853	1859	1861	1839	1824	1843	1839	1890
417.635	0	1736	1752	1729	1777	1779	1746	1805	1729	1762	1762	1763	1752	1727	1732	1754	1789	1793	1780	1793	1771	1769	1785	1784	1759	1751	1798	1766	1775	1753	1709	1749	1795	1768	1796	1775	1750	1769	1791	1812	1795	1755	1788	1781	1814	1758	1789	1789	1789
418.042	0	2090	2043	2036	2074	2046	2089	2059	2006	2069	2080	2057	2048	2072	2051	2032	2052	2066	2050	2035	1993	2069	2052	2018	2070	2064	2064	2040	2072	2036	2057	2068	2017	2053	2079	2099	2051	2073	2072	2069	2063	2046	2079	2098	2042	2072	2069	2084	2055
418.448	0	1634	1652	1615	1664	1635	1669	1638	1611	1621	1609	1608	1636	1634	1644	1612	1650	1615	1640	1608	1643	1620	1651	1626	1611	1661	1647	1664	1642	1608	1640	1645	1647	1619	1659	1624	1605	1631	1644	1629	1664	1658	1615	1650	1647	1684	1637	1640	1634
418.854	0	1820	1861	1848	1880	1875	1865	1865	1856	1870	1872	1880	1848	1848	1856	1842	1909	1875	1903	1886	1883	1880	1848	1898	1844	1850	1877	1873	1859	1870	1846	1871	1857	1832	1858	1873	1877	1882	1880	1851	1844	1873	1902	1876	1900	1887	1891	1892	1886
419.261	0	1860	1882	1848	1839	1862	1837	1838	1824	1858	1897	1840	1861	1862	1828	1850	1856	1838	1866	1854	1843	1840	1862	1828	1841	1853	1878	1876	1868	1880	1876	1890	1846	1870	1842	1896	1903	1850	1911	1860	1885	1914	1891	1852	1857	1871	1856	1861	1868
419.667	0	1786	1791	1786	1767	1812	1763	1788	1767	1798	1776	1797	1807	1792	1764	1761	1747	1783	1764	1810	1787	1764	1805	1836	1787	1775	1789	1761	1800	1781	1771	1774	1741	1855	1810	1777	1803	1788	1780	1794	1787	1789	1788	1801	1745	1771	1770	1769	1774
420.074	0	1894	1897	1866	1878	1894	1858	1849	1857	1900	1890	1879	1898	1882	1888	1892	1892	1876	1874	1904	1885	1900	1901	1907	1865	1867	1906	1884	1875	1887	1887	1906	1871	1883	1882	1901	1859	1907	1866	1881	1887	1865	1886	1858	1912	1905	1872	1852	1844
420.48	0	1808	1851	1850	1898	1858	1845	1862	1816	1846	1849	1872	1878	1864	1880	1829	1841	1844	1827	1808	1867	1890	1860	1880	1866	1885	1862	1880	1812	1834	1849	1842	1840	1844	1883	1864	1842	1830	1851	1895	1854	1888	1851	1852	1808	1853	1850	1842	1899
420.887	0	1609	1631	1643	1643	1682	1644	1644	1658	1638	1640	1648	1656	1631	1659	1654	1668	1654	1654	1660	1643	1661	1675	1665	1648	1642	1690	1666	1683	1638	1682	1682	1621	1666	1659	1631	1666	1663	1672	1669	1678	1697	1688	1647	1636	1683	1647	1642	1673
421.293	0	1816	1835	1826	1806	1833	1809	1823	1842	1868	1828	1826	1819	1816	1804	1833	1866	1864	1836	1820	1836	1834	1848	1815	1847	1842	1840	1828	1825	1848	1821	1855	1841	1822	1800	1793	1818	1775	1798	1842	1822	1796	1806	1833	1847	1860	1810	1880	1831
421.7	0	1637	1651	1617	1631	1650	1650	1615	1644	1623	1628	1634	1643	1602	1638	1654	1662	1612	1626	1652	1670	1631	1657	1664	1632	1664	1616	1624	1626	1622	1643	1636	1618	1703	1633	1673	1624	1638	1650	1650	1630	1660	1656	1670	1654	1672	1647	1665	1676
422.107	0	1804	1786	1796	1839	1792	1812	1807	1789	1825	1832	1834	1865	1834	1784	1827	1836	1808	1853	1818	1811	1807	1832	1807	1752	1842	1829	1787	1828	1835	1784	1824	1794	1851	1816	1855	1848	1842	1833	1819	1848	1833	1809	1820	1791	1827	1821	1831	1844
422.513	0	1702	1708	1697	1720	1723	1688	1724	1679	1706	1723	1731	1688	1663	1705	1719	1705	1734	1704	1691	1722	1706	1738	1711	1723	1704	1689	1686	1705	1705	1707	1721	1680	1759	1729	1723	1701	1708	1688	1733	1705	1722	1693	1727	1694	1720	1706	1719	1695
422.92	0	1892	1921	1907	1912	1939	1933	1918	1929	1951	1905	1944	1926	1893	1926	1934	1904	1906	1893	1897	1898	1916	1944	1917	1889	1911	1906	1903	1922	1944	1940	1919	1914	1922	1906	1908	1946	1935	1929	1969	1892	1954	1923	1897	1968	1967	1948	1967	1935
423.327	0	1865	1849	1834	1825	1863	1821	1868	1857	1834	1853	1862	1856	1842	1848	1823	1832	1869	1869	1882	1877	1845	1854	1846	1871	1832	1896	1850	1876	1861	1865	1871	1872	1875	1915	1874	1875	1900	1858	1874	1863	1865	1876	1829	1852	1865	1880	1837	1836
423.734	0	1930	1879	1892	1878	1865	1926	1906	1916	1937	1878	1892	1898	1901	1874	1914	1919	1956	1938	1917	1890	1926	1902	1918	1940	1907	1911	1908	1905	1896	1893	1897	1899	1945	1927	1926	1956	1859	1964	1919	1925	1917	1917	1897	1939	1898	1934	1931	1890
424.141	0	1861	1835	1862	1850	1794	1843	1836	1841	1851	1826	1850	1848	1843	1828	1855	1849	1859	1819	1818	1829	1878	1850	1858	1821	1808	1820	1825	1851	1855	1837	1847	1795	1827	1876	1868	1835	1830	1855	1859	1891	1868	1822	1868	1846	1875	1816	1864	1853
424.548	0	1807	1749	1783	1774	1767	1778	1788	1775	1761	1746	1736	1842	1794	1782	1806	1733	1789	1757	1812	1817	1807	1785	1785	1780	1802	1779	1820	1806	1785	1783	1824	1766	1804	1795	1788	1794	1766	1795	1798	1832	1790	1795	1791	1791	1776	1740	1785	1759
424.955	0	1819	1807	1848	1819	1804	1804	1825	1798	1776	1823	1792	1788	1806	1792	1830	1838	1827	1797	1856	1828	1813	1825	1819	1805	1828	1822	1794	1836	1833	1818	1825	1833	1778	1806	1840	1853	1814	1852	1815	1808	1816	1814	1782	1848	1828	1828	1818	1839
425.362	0	1716	1728	1716	1712	1697	1738	1718	1734	1709	1698	1724	1727	1711	1707	1695	1700	1723	1736	1725	1697	1713	1708	1714	1712	1717	1694	1735	1710	1737	1662	1710	1723	1721	1736	1690	1699	1706	1701	1704	1710	1723	1704	1702	1731	1685	1707	1709	1723
425.769	0	1693	1756	1788	1780	1759	1797	1771	1794	1784	1749	1771	1758	1761	1730	1783	1811	1768	1806	1788	1801	1795	1768	1789	1786	1750	1762	1782	1741	1772	1730	1781	1791	1780	1770	1773	1779	1810	1774	1765	1750	1798	1800	1752	1766	1762	1773	1774	1764
426.177	0	1830	1807	1819	1794	1816	1800	1822	1804	1788	1760	1819	1831	1818	1763	1832	1843	1800	1799	1817	1813	1853	1811	1811	1787	1808	1790	1787	1833	1835	1822	1836	1844	1814	1854	1817	1781	1791	1827	1826	1823	1807	1818	1811	1802	1853	1806	1823	1837
426.584	0	1763	1755	1752	1723	1757	1749	1754	1754	1756	1754	1772	1745	1704	1787	1743	1715	1772	1737	1735	1759	1760	1735	1772	1761	1768	1779	1777	1729	1761	1756	1767	1742	1762	1775	1789	1764	1787	1765	1718	1755	1782	1793	1722	1743	1751	1750	1780	1769
426.991	0	1977	2006	1993	1964	1975	1979	1964	1942	1935	1947	1958	1970	1952	1914	1957	1976	1957	1967	1955	1975	1963	1967	1968	1947	1974	1943	1976	1956	1930	2002	1983	1969	1960	1947	1969	2015	1988	1974	1946	1943	1979	1983	1940	1982	1950	1976	1953	1943
427.399	0	1764	1757	1793	1774	1801	1776	1807	1807	1764	1772	1781	1823	1784	1799	1795	1768	1808	1781	1780	1790	1789	1790	1768	1827	1761	1802	1801	1799	1779	1771	1795	1796	1796	1785	1803	1796	1767	1793	1851	1799	1774	1788	1807	1802	1810	1778	1812	1793
427.806	0	1654	1717	1681	1688	1695	1690	1719	1711	1725	1719	1668	1703	1704	1718	1698	1659	1724	1702	1714	1718	1693	1734	1711	1724	1707	1720	1743	1697	1706	1714	1730	1698	1697	1679	1717	1707	1701	1717	1736	1737	1787	1722	1695	1664	1711	1733	1720	1736
428.213	0	2006	2027	2047	2034	2006	2056	2030	1993	2015	2033	2009	2030	2048	2021	1993	1987	2010	1986	1978	2001	2042	2009	2031	2006	2047	2015	2010	2050	2002	2014	1990	2030	2021	2064	2040	1999	1988	2014	2018	2002	2003	2044	2003	2031	2063	2017	2015	2026
428.621	0	1853	1853	1854	1850	1861	1858	1817	1865	1857	1866	1858	1818	1881	1832	1825	1863	1833	1842	1892	1859	1806	1860	1837	1840	1827	1873	1863	1858	1876	1838	1846	1845	1874	1838	1843	1854	1796	1843	1866	1837	1887	1864	1819	1825	1853	1820	1868	1857
429.029	0	1789	1777	1750	1796	1756	1798	1805	1782	1805	1785	1741	1796	1798	1784	1786	1775	1774	1807	1800	1813	1784	1826	1786	1772	1784	1792	1782	1782	1747	1805	1778	1796	1810	1779	1747	1784	1813	1803	1823	1823	1764	1784	1795	1784	1794	1791	1772	1770
429.436	0	1842	1795	1832	1839	1862	1860	1812	1833	1788	1830	1831	1828	1829	1826	1856	1820	1855	1834	1830	1855	1856	1835	1821	1878	1811	1842	1788	1815	1851	1850	1832	1837	1803	1870	1838	1852	1844	1823	1859	1862	1854	1856	1827	1824	1817	1827	1856	1865
429.844	0	1961	1933	1983	1957	1953	1973	1959	1996	1954	2022	2039	2006	2002	1976	1990	1957	1996	2012	1990	1984	1984	1953	1985	1978	2018	2019	2008	1962	1986	1982	1999	2001	1996	1994	1977	1996	2001	2001	2019	1999	1977	1967	2016	1994	1977	1980	1995	1978
430.251	0	1940	1874	1876	1842	1860	1884	1886	1841	1874	1888	1901	1883	1888	1881	1884	1902	1878	1886	1880	1890	1834	1839	1829	1866	1863	1861	1872	1877	1861	1928	1869	1866	1904	1879	1866	1878	1886	1862	1860	1902	1866	1853	1882	1880	1875	1866	1896	1890
430.659	0	1757	1768	1800	1741	1759	1799	1786	1784	1757	1784	1781	1777	1760	1780	1732	1794	1793	1774	1775	1774	1803	1764	1795	1763	1783	1764	1755	1784	1788	1781	1765	1777	1816	1760	1772	1787	1789	1788	1784	1800	1776	1775	1774	1812	1777	1785	1801	1756
431.067	0	1728	1722	1736	1721	1714	1715	1712	1755	1729	1749	1713	1743	1737	1723	1753	1725	1733	1763	1718	1732	1715	1759	1747	1748	1748	1725	1736	1743	1736	1752	1743	1755	1726	1768	1737	1722	1771	1704	1747	1724	1729	1736	1718	1728	1722	1761	1732	1742
431.475	0	1838	1771	1806	1828	1802	1790	1794	1805	1797	1796	1791	1829	1804	1835	1804	1839	1834	1788	1791	1805	1826	1852	1822	1798	1813	1832	1818	1803	1791	1827	1849	1832	1791	1852	1828	1851	1822	1821	1825	1824	1816	1843	1806	1816	1814	1807	1850	1823
431.883	0	1786	1785	1808	1776	1771	1779	1772	1725	1795	1787	1841	1778	1795	1814	1789	1783	1766	1807	1793	1772	1805	1782	1775	1793	1804	1777	1786	1773	1805	1812	1786	1749	1799	1818	1791	1822	1828	1773	1760	1825	1801	1838	1807	1795	1816	1818	1777	1813
432.291	0	1847	1863	1875	1888	1878	1889	1884	1869	1897	1839	1918	1880	1860	1904	1866	1854	1885	1912	1928	1871	1857	1860	1887	1889	1898	1886	1856	1928	1902	1874	1900	1869	1898	1873	1887	1894	1882	1933	1894	1917	1891	1898	1893	1925	1876	1864	1871	1884
432.699	0	2029	2060	1982	2012	2038	2009	2029	2061	2068	2015	2026	2058	2052	1990	2051	2028	2014	2010	2056	2016	2061	2068	2068	2059	2029	2052	2022	2074	2029	2001	1998	2062	2013	2042	2030	2040	2048	2049	2002	2040	2026	2015	2020	2048	2045	2025	2067	2044
433.107	0	1737	1756	1785	1746	1781	1768	1732	1747	1784	1780	1746	1757	1784	1758	1769	1743	1754	1765	1777	1762	1786	1759	1746	1789	1802	1750	1779	1780	1752	1764	1780	1785	1752	1768	1760	1783	1762	1721	1760	1739	1784	1778	1750	1773	1788	1775	1759	1732
433.515	0	1965	1944	1928	1980	1946	1903	1928	1915	1959	1930	1963	1948	1973	1951	1951	2004	1946	1935	1916	1975	2002	1934	1965	1983	1964	1915	1958	1969	2005	1948	1945	1984	1963	1944	1938	1967	1952	1924	1981	1929	1972	1952	1944	1970	1971	1930	1940	1994
433.923	0	2117	2097	2124	2095	2092	2093	2095	2082	2073	2066	2126	2109	2105	2071	2093	2123	2123	2130	2097	2113	2089	2083	2097	2128	2120	2102	2079	2099	2076	2127	2076	2101	2089	2090	2065	2125	2108	2069	2088	2136	2132	2112	2105	2080	2097	2126	2111	2101
434.331	0	1686	1662	1669	1685	1674	1686	1717	1656	1660	1691	1711	1691	1656	1679	1684	1706	1660	1712	1748	1701	1678	1708	1666	1693	1697	1655	1694	1684	1706	1700	1718	1709	1666	1708	1721	1713	1688	1702	1711	1707	1662	1718	1675	1689	1674	1721	1736	1718
434.739	0	1738	1709	1727	1720	1727	1745	1737	1715	1695	1743	1729	1789	1725	1757	1748	1749	1723	1736	1721	1747	1759	1737	1733	1744	1733	1731	1737	1738	1754	1765	1743	1711	1719	1726	1745	1706	1749	1739	1738	1730	1757	1768	1762	1763	1769	1769	1707	1744
435.148	0	1852	1829	1844	1845	1837	1838	1825	1832	1816	1818	1827	1856	1819	1864	1860	1837	1844	1851	1843	1827	1854	1825	1810	1867	1842	1857	1849	1849	1851	1839	1827	1839	1837	1867	1847	1823	1846	1828	1839	1836	1840	1836	1832	1840	1866	1840	1829	1873
435.556	0	2116	2145	2112	2133	2121	2114	2100	2119	2080	2114	2115	2109	2090	2105	2112	2123	2125	2091	2120	2125	2136	2124	2119	2103	2146	2105	2110	2122	2114	2133	2110	2115	2106	2135	2133	2107	2123	2075	2106	2122	2135	2139	2107	2119	2161	2101	2102	2091
435.964	0	1859	1870	1888	1881	1855	1826	1855	1861	1840	1834	1861	1856	1873	1883	1844	1843	1841	1869	1838	1855	1846	1866	1862	1848	1882	1861	1828	1839	1882	1871	1844	1856	1860	1887	1832	1851	1866	1851	1832	1850	1876	1841	1849	1864	1864	1862	1884	1843
436.373	0	1757	1733	1778	1717	1740	1749	1773	1740	1724	1736	1760	1736	1726	1737	1724	1746	1750	1746	1707	1750	1753	1760	1756	1742	1752	1742	1718	1739	1731	1752	1752	1742	1746	1781	1748	1768	1752	1749	1740	1756	1729	1705	1716	1739	1699	1727	1742	1720
436.781	0	1859	1809	1839	1852	1839	1837	1859	1881	1814	1826	1814	1896	1868	1840	1848	1837	1838	1839	1830	1834	1865	1857	1833	1824	1827	1891	1846	1858	1871	1866	1844	1828	1868	1875	1813	1853	1823	1861	1840	1846	1838	1850	1884	1870	1884	1860	1832	1843
437.19	0	1913	1871	1925	1909	1920	1874	1908	1892	1895	1931	1866	1870	1914	1885	1881	1883	1937	1910	1928	1896	1944	1926	1894	1957	1924	1903	1928	1872	1930	1879	1874	1924	1905	1928	1901	1910	1918	1896	1903	1926	1902	1929	1874	1918	1903	1903	1931	1916
437.598	0	1900	1882	1897	1877	1903	1867	1885	1898	1904	1895	1896	1866	1880	1909	1907	1843	1926	1901	1880	1851	1916	1888	1876	1862	1892	1913	1883	1899	1866	1857	1886	1920	1884	1890	1887	1879	1912	1851	1935	1909	1878	1917	1862	1886	1904	1912	1883	1893
438.007	0	2056	2083	2108	2031	2046	2041	2094	2085	2077	2108	2074	2056	2045	2023	2072	2075	2054	2085	2005	2057	2025	2038	2051	2012	2063	2069	2066	2067	2083	2054	2047	2040	2056	2054	2052	2076	2054	2047	2041	2022	2071	2077	2074	2050	2063	2073	2083	2099
438.416	0	2068	2072	2046	2048	2067	2060	2060	2054	2058	2075	2049	2028	2031	2043	2038	2016	2079	2041	2047	2020	2058	2064	2058	2033	2022	2049	2047	2019	2046	2051	2037	2028	2063	2035	2045	2050	2021	2022	2080	2026	2047	2034	2004	2056	2022	2040	2035	2050
438.824	0	2335	2381	2345	2374	2373	2348	2349	2383	2379	2363	2373	2325	2331	2330	2322	2341	2335	2340	2295	2313	2313	2338	2338	2345	2330	2350	2334	2333	2356	2308	2381	2322	2369	2372	2344	2376	2344	2285	2329	2335	2329	2340	2321	2332	2346	2340	2310	2327
439.233	0	2751	2736	2745	2759	2696	2679	2761	2689	2705	2724	2721	2730	2699	2696	2718	2693	2739	2697	2731	2709	2713	2704	2689	2712	2680	2688	2703	2707	2687	2709	2639	2697	2718	2725	2633	2748	2696	2760	2742	2713	2680	2708	2708	2687	2673	2691	2654	2676
439.642	0	2965	3052	2939	2934	2968	2959	2960	2962	2953	2976	2999	2975	3005	2964	2980	2982	2999	2949	2979	2930	2965	2985	2977	2957	2970	2880	2962	2923	2963	2959	2922	2950	2909	2924	2906	2952	2918	2961	2943	2936	2993	2900	2936	2936	2965	2948	2956	2929
440.051	0	2930	2955	2893	2952	2927	2957	2949	2908	2942	2936	2897	2931	2900	2935	2913	2928	2878	2910	2947	2924	2907	2893	2893	2868	2935	2891	2906	2906	2940	2939	2915	2938	2882	2927	2901	2849	2935	2868	2874	2865	2914	2909	2912	2891	2891	2855	2920	2877
440.46	0	3390	3350	3355	3285	3359	3278	3295	3333	3331	3343	3331	3296	3279	3301	3297	3307	3333	3265	3272	3306	3289	3311	3313	3279	3308	3275	3285	3259	3270	3276	3340	3288	3311	3244	3258	3281	3227	3258	3288	3271	3254	3234	3274	3325	3242	3256	3275	3252
440.869	0	3387	3325	3362	3380	3400	3347	3322	3347	3366	3373	3305	3333	3355	3301	3309	3337	3332	3302	3343	3330	3288	3305	3343	3343	3305	3266	3342	3305	3371	3345	3331	3347	3288	3369	3331	3293	3349	3318	3284	3332	3298	3327	3308	3334	3288	3305	3279	3312
441.278	0	3617	3602	3592	3608	3624	3583	3614	3613	3584	3613	3578	3545	3594	3617	3578	3574	3617	3606	3636	3581	3613	3562	3571	3512	3567	3575	3571	3576	3606	3603	3577	3634	3613	3551	3580	3606	3560	3540	3554	3580	3616	3564	3566	3554	3585	3538	3558	3548
441.687	0	3450	3473	3456	3412	3383	3369	3427	3435	3413	3433	3416	3436	3419	3381	3404	3345	3402	3394	3380	3380	3423	3368	3436	3412	3327	3336	3429	3388	3385	3403	3369	3310	3410	3361	3386	3432	3379	3342	3400	3331	3362	3304	3295	3355	3341	3346	3364	3354
442.096	0	3510	3494	3528	3446	3433	3481	3411	3484	3486	3400	3454	3462	3428	3482	3428	3479	3481	3405	3456	3439	3464	3458	3490	3398	3448	3398	3381	3431	3441	3438	3423	3382	3424	3409	3411	3442	3442	3448	3436	3443	3391	3434	3427	3404	3386	3434	3435	3444
442.505	0	3321	3291	3318	3368	3302	3297	3287	3315	3311	3286	3336	3321	3327	3323	3301	3288	3326	3306	3251	3264	3311	3288	3288	3256	3298	3221	3208	3236	3279	3274	3308	3297	3259	3289	3261	3248	3243	3313	3252	3252	3284	3281	3259	3230	3268	3263	3248	3272
442.914	0	3150	3184	3110	3171	3194	3080	3151	3166	3127	3115	3088	3116	3131	3122	3122	3121	3151	3082	3107	3070	3092	3146	3129	3082	3135	3071	3105	3120	3088	3078	3023	3132	3086	3060	3117	3108	3110	3105	3114	3101	3062	3109	3038	3080	3072	3112	3089	3048
443.323	0	2910	2821	2853	2867	2880	2828	2810	2878	2883	2852	2869	2872	2842	2816	2829	2816	2852	2841	2857	2849	2870	2853	2841	2843	2862	2818	2849	2879	2845	2928	2840	2868	2851	2814	2819	2807	2911	2853	2808	2851	2823	2815	2819	2863	2869	2867	2816	2878
443.733	0	2709	2656	2679	2687	2691	2639	2680	2653	2702	2671	2643	2654	2704	2671	2687	2673	2675	2682	2676	2692	2650	2687	2652	2645	2673	2633	2705	2676	2680	2655	2644	2682	2665	2669	2635	2685	2698	2649	2627	2624	2661	2642	2652	2652	2661	2616	2678	2648
444.142	0	2324	2284	2280	2256	2280	2308	2304	2282	2277	2304	2280	2319	2309	2256	2324	2326	2323	2263	2314	2316	2301	2332	2288	2288	2307	2243	2228	2244	2298	2230	2274	2319	2281	2310	2313	2210	2255	2305	2261	2274	2252	2277	2290	2275	2278	2295	2233	2249
444.551	0	2140	2170	2133	2134	2129	2141	2137	2115	2135	2152	2109	2124	2143	2106	2143	2118	2132	2137	2138	2113	2085	2139	2101	2161	2128	2125	2097	2130	2124	2084	2108	2128	2139	2123	2113	2150	2190	2157	2123	2126	2089	2122	2100	2124	2143	2141	2124	2090
444.961	0	2068	2023	2056	2034	2056	2050	2059	2074	2047	2099	2050	2092	2058	2054	2084	2033	2028	2066	2042	2059	2092	2022	2055	2015	2095	2000	2047	2077	2029	2050	2078	2076	2067	2077	2096	2064	2042	2056	2058	2061	2080	2036	2038	2071	2021	2061	2088	2091
445.37	0	1960	2005	1942	1937	1954	1957	1962	1944	1951	1932	1944	1941	1929	1957	1967	1876	1941	1920	1941	1947	1946	1980	1940	1942	1981	1952	1944	1917	1926	1918	1950	1951	1949	1957	1961	1916	1928	1886	1939	1967	1975	1914	1953	1908	1977	1924	1948	1921
445.78	0	1961	1950	1951	1928	1944	1928	1946	1961	1909	1935	1948	1949	1932	1942	1941	1934	1984	1942	1918	1921	1942	1957	1954	1918	1935	1903	1957	1970	1919	1897	1930	1920	1926	1927	1956	1931	1982	1970	1924	1972	1939	1896	1961	1926	1950	1946	1976	1966
446.189	0	2020	1980	1986	2007	1967	2047	2006	2003	1999	2022	2020	1964	2047	2017	2015	2008	1982	1976	1996	2020	2012	2034	1995	2045	2004	2011	1971	2030	2018	1994	2020	1988	2030	1988	1989	2015	2049	2029	2022	2024	2027	2042	2021	2003	2003	2026	1996	1999
446.599	0	1806	1779	1791	1784	1800	1805	1752	1804	1756	1798	1775	1815	1783	1808	1818	1788	1809	1797	1812	1813	1779	1768	1807	1821	1791	1864	1827	1841	1831	1800	1826	1814	1830	1799	1782	1809	1797	1790	1810	1809	1806	1795	1770	1764	1828	1802	1830	1821
447.009	0	2024	2015	2019	2015	2015	2038	2063	1997	2036	2017	2006	2019	2017	2031	2029	2037	2047	2034	2041	1997	2044	2054	2040	2014	2014	2021	2044	2031	2061	2056	2015	2039	2031	2002	2072	2043	2024	1993	2018	1986	2026	1985	2020	2014	2025	2015	2024	2023
447.418	0	1748	1746	1762	1753	1768	1763	1717	1754	1712	1768	1752	1724	1755	1726	1769	1751	1777	1771	1761	1749	1775	1741	1775	1752	1749	1754	1740	1748	1757	1726	1753	1772	1764	1716	1756	1727	1754	1768	1763	1739	1761	1757	1758	1808	1749	1747	1747	1743
447.828	0	1913	1848	1868	1871	1850	1907	1822	1889	1904	1878	1866	1874	1910	1897	1887	1878	1903	1842	1891	1896	1881	1929	1875	1890	1896	1873	1848	1876	1861	1902	1878	1871	1922	1882	1923	1877	1890	1866	1921	1886	1865	1901	1921	1890	1869	1944	1887	1875
448.238	0	1723	1742	1784	1752	1706	1769	1731	1748	1748	1760	1751	1765	1771	1737	1745	1757	1757	1760	1771	1741	1771	1751	1755	1753	1772	1756	1737	1760	1740	1749	1786	1731	1770	1746	1733	1785	1749	1769	1780	1765	1726	1752	1766	1796	1790	1753	1773	1782
448.648	0	1997	2005	2017	1990	1939	1995	1944	1930	1993	1963	1964	1978	1984	1969	1988	2027	1985	1964	1982	1985	1998	1996	1987	2002	2006	1945	1983	1972	1967	2005	1960	1976	1966	1981	1981	1981	1999	1990	1980	1999	1976	1999	1990	1985	1995	1979	1974	1997
449.058	0	1772	1765	1790	1816	1807	1779	1787	1734	1768	1771	1768	1757	1795	1787	1745	1787	1748	1781	1783	1789	1762	1783	1775	1783	1769	1783	1801	1774	1775	1781	1771	1822	1781	1773	1786	1791	1736	1775	1753	1775	1788	1772	1760	1742	1797	1788	1753	1809
449.468	0	1834	1850	1877	1861	1866	1844	1854	1849	1855	1868	1835	1862	1819	1848	1845	1830	1841	1819	1825	1877	1882	1846	1844	1834	1835	1830	1860	1862	1882	1836	1823	1859	1834	1843	1839	1855	1906	1884	1870	1818	1829	1862	1847	1890	1871	1887	1837	1862
449.878	0	1745	1703	1732	1739	1705	1707	1729	1703	1717	1727	1753	1715	1731	1742	1732	1753	1719	1739	1721	1724	1714	1720	1730	1708	1715	1746	1729	1723	1702	1724	1761	1740	1746	1747	1742	1748	1732	1737	1712	1735	1702	1743	1704	1719	1729	1744	1721	1757
450.288	0	1818	1810	1856	1880	1885	1849	1826	1852	1841	1848	1845	1840	1852	1825	1843	1841	1812	1838	1860	1858	1823	1860	1862	1832	1834	1829	1824	1810	1832	1823	1850	1877	1824	1860	1843	1866	1856	1866	1828	1853	1823	1842	1853	1846	1842	1860	1875	1793
450.698	0	1993	2043	2023	1973	2006	2012	2030	1997	2010	2029	1981	2024	2020	2025	2050	2013	2004	1958	2022	1996	1976	1992	2001	2002	1992	2061	1988	2008	2028	2056	2003	1994	2011	2006	2010	2028	2036	2024	1983	2019	2017	1995	2008	1986	2018	1988	2029	1981
451.108	0	1770	1724	1769	1728	1726	1725	1740	1756	1720	1741	1712	1749	1740	1740	1714	1722	1734	1770	1683	1720	1733	1745	1731	1730	1758	1711	1756	1725	1693	1734	1746	1759	1724	1730	1761	1713	1719	1760	1734	1736	1763	1735	1745	1712	1727	1763	1737	1737
451.518	0	2062	2045	2086	2088	2072	2085	2072	2093	2089	2060	2080	2083	2056	2090	2118	2098	2121	2044	2052	2108	2088	2041	2044	2104	2104	2119	2123	2082	2102	2107	2075	2065	2075	2091	2127	2085	2082	2089	2067	2120	2076	2112	2096	2079	2104	2047	2086	2079
451.928	0	1770	1790	1804	1782	1817	1800	1829	1776	1810	1774	1791	1807	1840	1783	1817	1787	1792	1775	1765	1841	1799	1787	1794	1809	1780	1822	1788	1780	1790	1799	1811	1772	1823	1788	1782	1814	1817	1793	1806	1793	1800	1823	1798	1810	1826	1838	1792	1807
452.339	0	1848	1814	1864	1832	1851	1854	1850	1840	1848	1840	1818	1829	1840	1812	1844	1816	1827	1881	1853	1850	1838	1896	1866	1820	1818	1845	1839	1838	1844	1859	1865	1836	1830	1845	1837	1842	1842	1834	1867	1854	1851	1855	1865	1837	1839	1842	1828	1851
452.749	0	1876	1877	1866	1886	1838	1903	1914	1898	1918	1902	1908	1859	1924	1857	1868	1912	1887	1890	1884	1870	1867	1886	1869	1876	1868	1912	1878	1899	1864	1876	1905	1881	1905	1871	1934	1858	1918	1865	1912	1925	1890	1877	1928	1894	1903	1893	1912	1892
453.159	0	1746	1729	1747	1770	1727	1756	1716	1753	1762	1724	1739	1752	1768	1728	1724	1743	1737	1763	1764	1761	1755	1757	1756	1734	1747	1751	1756	1723	1743	1738	1726	1743	1763	1729	1744	1722	1769	1741	1768	1758	1725	1713	1730	1730	1718	1729	1758	1753
453.57	0	1950	1954	1971	1910	1954	1938	1948	1976	1956	1944	1944	1928	1942	1936	1923	1930	1922	1940	1931	1979	1940	1906	1961	1956	1962	1948	1965	1942	1923	1939	1941	1959	1917	1982	1954	1969	1954	1951	1951	1962	1950	1967	1944	1956	1991	1956	1950	1972
453.98	0	2014	2002	2005	2001	2017	2005	2026	1994	2022	2003	2037	1995	1991	2043	2035	2030	2028	2035	2020	1998	1982	2034	2021	2031	2024	2014	1997	2026	2002	2026	1983	2010	2057	2006	2044	2022	2006	2041	2052	1985	2028	2029	2006	2033	2038	2081	2003	2031
454.391	0	1746	1737	1716	1722	1753	1709	1734	1715	1736	1726	1732	1725	1736	1723	1722	1753	1707	1752	1764	1723	1733	1716	1747	1712	1714	1735	1756	1710	1770	1716	1714	1717	1780	1721	1738	1742	1752	1738	1717	1720	1758	1703	1793	1708	1725	1749	1725	1763
454.801	0	1918	1928	1970	1955	1942	1932	1954	1935	1897	1931	1942	1919	1917	1907	1918	1918	1884	1914	1944	1925	1934	1910	1923	1954	1915	1916	1954	1934	1940	1919	1967	1925	1948	1941	1910	1925	1876	1972	1957	1924	1923	1920	1920	1970	1929	1936	1965	1908
455.212	0	1993	1968	2008	1969	2001	2013	1976	1997	1976	1987	1988	2001	2014	1999	2016	2018	1988	1999	2010	2010	1985	1995	2022	1992	1982	1992	2015	2034	2004	2018	1995	1999	2004	1973	2011	1971	2019	1981	2006	1949	2053	2008	1991	2028	2025	2020	2003	1999
455.623	0	1871	1853	1818	1924	1849	1857	1834	1853	1825	1867	1882	1845	1841	1850	1834	1878	1894	1856	1854	1851	1870	1850	1852	1834	1842	1870	1895	1850	1880	1844	1876	1860	1854	1864	1846	1886	1846	1859	1873	1868	1843	1837	1843	1845	1873	1851	1870	1896
456.033	0	1912	1915	1914	1930	1922	1904	1896	1852	1889	1928	1916	1861	1929	1924	1902	1912	1914	1889	1908	1912	1951	1900	1918	1906	1916	1896	1884	1898	1912	1949	1902	1936	1905	1918	1907	1928	1932	1928	1898	1874	1914	1889	1948	1928	1899	1920	1927	1939
456.444	0	1788	1809	1740	1780	1797	1822	1773	1822	1823	1812	1812	1772	1793	1785	1790	1786	1780	1811	1808	1802	1789	1755	1809	1818	1801	1823	1849	1774	1822	1841	1821	1772	1826	1792	1820	1799	1808	1793	1823	1806	1782	1806	1780	1803	1841	1859	1779	1854
456.855	0	1906	1876	1886	1883	1922	1889	1847	1890	1896	1869	1882	1942	1863	1926	1921	1918	1903	1905	1884	1868	1875	1885	1905	1917	1890	1868	1897	1875	1899	1857	1896	1890	1928	1848	1898	1889	1894	1885	1885	1882	1894	1880	1870	1861	1898	1893	1866	1906
457.266	0	1836	1861	1825	1846	1856	1820	1843	1806	1817	1874	1878	1813	1866	1832	1822	1844	1830	1852	1817	1801	1843	1824	1838	1851	1864	1871	1839	1825	1841	1887	1838	1844	1856	1838	1837	1847	1849	1882	1858	1855	1840	1843	1864	1820	1839	1867	1828	1864
457.677	0	1813	1794	1769	1812	1805	1773	1790	1789	1765	1759	1788	1825	1766	1832	1816	1770	1795	1781	1796	1813	1811	1797	1795	1761	1775	1818	1803	1822	1820	1775	1800	1800	1774	1775	1785	1788	1782	1825	1792	1807	1810	1831	1765	1812	1819	1817	1825	1747
458.088	0	1660	1674	1677	1655	1637	1653	1657	1680	1655	1647	1657	1660	1676	1659	1656	1689	1682	1702	1688	1672	1657	1683	1690	1661	1685	1681	1662	1641	1658	1681	1654	1680	1648	1683	1669	1648	1698	1646	1692	1673	1689	1716	1688	1684	1660	1660	1678	1679
458.499	0	1765	1774	1730	1772	1761	1738	1779	1760	1732	1750	1761	1779	1775	1761	1753	1777	1735	1760	1741	1772	1808	1738	1771	1706	1752	1747	1759	1776	1739	1785	1803	1741	1776	1747	1768	1759	1755	1746	1772	1763	1794	1772	1813	1749	1768	1731	1784	1770
458.91	0	1766	1778	1792	1797	1770	1777	1763	1795	1800	1797	1770	1761	1799	1739	1775	1784	1802	1779	1784	1790	1787	1782	1771	1765	1805	1786	1779	1760	1767	1770	1795	1796	1803	1791	1773	1777	1757	1736	1802	1760	1780	1804	1771	1783	1818	1791	1792	1801
459.321	0	1780	1787	1742	1810	1768	1782	1757	1789	1773	1764	1743	1768	1794	1755	1773	1749	1789	1765	1784	1761	1786	1744	1782	1781	1811	1792	1774	1768	1755	1731	1806	1787	1766	1781	1757	1771	1746	1787	1761	1789	1801	1778	1758	1791	1795	1766	1786	1785
459.732	0	1836	1852	1839	1854	1876	1819	1837	1840	1849	1848	1849	1863	1854	1826	1820	1817	1844	1850	1846	1822	1864	1838	1854	1841	1853	1865	1844	1871	1886	1858	1840	1844	1834	1833	1870	1905	1876	1867	1837	1865	1883	1849	1878	1890	1839	1852	1884	1853
460.143	0	1647	1708	1720	1719	1682	1686	1659	1720	1707	1696	1722	1726	1700	1691	1702	1731	1726	1700	1721	1730	1726	1711	1683	1690	1713	1708	1715	1672	1694	1697	1708	1732	1708	1734	1669	1721	1701	1746	1705	1711	1695	1725	1698	1703	1694	1713	1681	1735
460.554	0	1830	1782	1827	1780	1814	1803	1778	1783	1797	1813	1813	1791	1800	1795	1808	1809	1809	1812	1817	1796	1788	1788	1800	1822	1823	1789	1808	1800	1816	1814	1800	1825	1843	1792	1816	1816	1798	1795	1843	1841	1841	1804	1812	1817	1775	1825	1816	1782
460.966	0	1979	1941	1961	1910	1954	1919	1931	1923	1940	1962	1920	1931	1986	1945	1917	1942	1953	1908	1949	1934	1970	1937	1946	1966	1909	1934	1913	1961	1964	1967	1969	1942	2009	1968	1935	1970	1939	1964	1958	1976	1938	1982	1974	2000	1950	1905	1935	1915
461.377	0	1706	1681	1704	1685	1663	1659	1698	1660	1724	1712	1689	1697	1693	1691	1711	1697	1732	1730	1704	1713	1676	1711	1708	1670	1665	1675	1707	1701	1695	1713	1697	1686	1702	1683	1665	1757	1685	1708	1668	1686	1693	1663	1716	1728	1710	1709	1693	1723
461.788	0	1696	1646	1721	1699	1711	1685	1720	1700	1710	1735	1704	1740	1727	1761	1726	1721	1743	1716	1688	1733	1711	1723	1763	1752	1736	1738	1691	1714	1717	1709	1726	1720	1733	1730	1702	1731	1725	1711	1701	1700	1774	1721	1718	1728	1697	1703	1711	1712
462.2	0	1868	1931	1925	1872	1939	1873	1890	1901	1882	1917	1912	1952	1935	1916	1887	1892	1945	1918	1941	1921	1926	1893	1909	1948	1896	1887	1927	1921	1920	1894	1901	1896	1925	1935	1895	1915	1932	1945	1908	1900	1886	1932	1919	1940	1902	1960	1946	1928
462.611	0	1905	1936	1928	1900	1912	1930	1902	1910	1940	1949	1971	1912	1936	1952	1904	1930	1947	1934	1944	1913	1909	1930	1889	1905	1942	1928	1927	1917	1915	1946	1913	1920	1946	1926	1881	1940	1950	1909	1944	1886	1974	1929	1922	1912	1866	1937	1941	1922
463.023	0	1796	1752	1749	1761	1795	1754	1759	1764	1752	1806	1798	1772	1754	1765	1800	1778	1763	1750	1798	1798	1782	1788	1798	1783	1801	1761	1797	1788	1749	1786	1766	1776	1781	1768	1796	1769	1760	1763	1843	1795	1780	1775	1810	1817	1774	1809	1806	1797
463.434	0	1730	1729	1721	1791	1730	1738	1756	1734	1762	1743	1723	1747	1752	1768	1774	1776	1771	1750	1772	1761	1736	1718	1788	1782	1734	1770	1758	1740	1771	1748	1767	1763	1726	1743	1742	1738	1771	1757	1793	1781	1755	1740	1732	1752	1759	1737	1785	1759
463.846	0	1811	1791	1825	1797	1820	1814	1803	1880	1799	1814	1820	1830	1794	1825	1833	1821	1857	1898	1857	1869	1843	1839	1835	1838	1834	1843	1880	1826	1835	1832	1857	1812	1846	1840	1856	1813	1848	1838	1835	1841	1839	1818	1896	1860	1832	1839	1838	1832
464.258	0	1954	1915	1926	1891	1956	1948	1950	1889	1937	1896	1944	1956	1921	1920	1936	1928	1927	1941	1929	1940	1956	1947	1940	1922	1949	1943	1920	1929	1965	1975	1956	1958	1980	1965	1982	1932	1905	1908	1914	1966	1916	1928	1937	1957	1935	1947	1922	1929
464.669	0	1766	1753	1759	1783	1747	1768	1748	1707	1742	1746	1741	1719	1757	1754	1768	1773	1763	1733	1746	1766	1758	1793	1718	1759	1735	1761	1760	1742	1766	1773	1757	1760	1782	1764	1725	1727	1768	1752	1748	1747	1737	1745	1732	1787	1782	1752	1753	1758
465.081	0	1688	1710	1730	1735	1733	1756	1709	1716	1756	1775	1724	1694	1730	1725	1731	1711	1742	1753	1770	1693	1717	1709	1720	1736	1732	1772	1724	1741	1705	1721	1754	1729	1734	1729	1746	1715	1730	1720	1709	1776	1750	1725	1727	1757	1750	1759	1720	1711
465.493	0	1582	1597	1565	1574	1613	1624	1639	1614	1579	1619	1597	1588	1573	1594	1605	1550	1600	1564	1608	1598	1583	1586	1581	1581	1575	1580	1627	1580	1611	1583	1588	1624	1615	1611	1611	1588	1610	1570	1624	1614	1613	1617	1578	1616	1624	1586	1593	1619
465.905	0	1829	1801	1805	1784	1806	1813	1819	1797	1794	1790	1776	1828	1800	1830	1784	1788	1833	1771	1832	1772	1807	1791	1788	1818	1809	1798	1831	1812	1788	1777	1836	1820	1810	1823	1800	1795	1782	1781	1800	1806	1803	1770	1832	1838	1800	1798	1828	1820
466.317	0	1774	1794	1769	1758	1756	1757	1780	1774	1793	1764	1759	1774	1791	1717	1719	1749	1781	1750	1750	1739	1805	1750	1747	1750	1775	1793	1763	1784	1804	1774	1749	1768	1777	1804	1767	1777	1763	1742	1752	1758	1752	1765	1805	1774	1781	1786	1771	1783
466.729	0	1837	1822	1819	1901	1858	1849	1848	1877	1900	1855	1900	1878	1858	1870	1878	1864	1880	1864	1840	1871	1918	1869	1858	1843	1869	1880	1876	1858	1879	1867	1884	1853	1837	1857	1867	1866	1878	1893	1896	1881	1886	1894	1876	1826	1865	1852	1895	1869
467.141	0	1896	1898	1876	1883	1896	1892	1885	1850	1869	1860	1855	1878	1903	1898	1886	1910	1875	1885	1861	1923	1893	1890	1896	1883	1898	1913	1933	1905	1886	1905	1903	1903	1905	1853	1890	1914	1896	1916	1952	1883	1894	1919	1881	1906	1900	1926	1930	1904
467.553	0	2107	2056	2082	2034	2035	2006	2062	2044	2063	2056	2043	2072	2047	2069	2038	2056	2027	2027	2079	2026	2033	2051	2041	2037	2045	2046	2088	2045	2081	2042	2040	2059	2056	2030	2072	2024	2058	2072	2085	2068	2057	2081	2070	2056	2072	2073	2029	2051
467.965	0	1836	1777	1823	1873	1807	1818	1824	1805	1841	1830	1862	1826	1813	1840	1786	1848	1821	1826	1818	1830	1818	1809	1838	1873	1813	1849	1826	1785	1828	1799	1802	1839	1847	1818	1852	1837	1845	1821	1837	1833	1833	1796	1827	1847	1828	1862	1859	1826
468.377	0	1892	1915	1943	1904	1967	1924	1914	1908	1944	1937	1925	1924	1921	1928	1890	1944	1881	1905	1894	1889	1870	1892	1924	1902	1901	1944	1918	1876	1951	1906	1916	1918	1922	1915	1919	1934	1917	1909	1911	1921	1902	1971	1960	1948	1933	1930	1924	1939
468.789	0	1695	1670	1668	1663	1731	1676	1679	1710	1679	1662	1661	1695	1695	1678	1674	1664	1718	1681	1687	1725	1711	1698	1735	1683	1711	1704	1703	1682	1721	1707	1676	1687	1690	1690	1713	1699	1647	1728	1713	1723	1650	1713	1656	1695	1689	1704	1666	1659
469.201	0	1901	1883	1832	1887	1873	1886	1884	1881	1858	1883	1854	1872	1901	1839	1876	1863	1837	1867	1901	1901	1896	1883	1854	1885	1884	1878	1909	1871	1864	1884	1861	1855	1888	1857	1897	1887	1868	1918	1878	1886	1872	1906	1892	1896	1903	1917	1857	1908
469.613	0	1636	1720	1697	1703	1711	1715	1704	1686	1695	1696	1720	1723	1682	1716	1706	1705	1678	1691	1658	1659	1697	1724	1704	1716	1715	1685	1692	1682	1704	1694	1663	1698	1694	1715	1689	1687	1707	1710	1669	1697	1718	1654	1665	1701	1680	1705	1720	1707
470.026	0	1685	1716	1708	1727	1688	1707	1692	1696	1726	1737	1738	1746	1704	1717	1701	1720	1717	1662	1771	1731	1717	1711	1723	1718	1699	1727	1755	1709	1701	1721	1705	1706	1721	1683	1717	1740	1763	1725	1730	1732	1720	1745	1761	1732	1749	1721	1753	1723
470.438	0	1818	1842	1810	1850	1831	1836	1865	1846	1838	1857	1820	1832	1841	1837	1839	1839	1836	1830	1846	1880	1826	1830	1843	1850	1837	1834	1823	1875	1839	1841	1810	1843	1802	1861	1814	1860	1892	1816	1830	1878	1819	1838	1829	1854	1845	1855	1838	1849
470.85	0	1958	1959	1978	1960	1949	1987	1964	1923	1963	1967	1953	1968	1956	1951	1938	1955	1950	1941	1941	1978	1955	1926	1945	1970	1956	1965	1951	1964	2002	1989	1984	1971	1972	1964	1945	1948	1964	1957	1936	1979	1996	1935	1966	1940	1963	1935	1971	1973
471.263	0	1771	1789	1750	1761	1750	1773	1770	1765	1776	1760	1754	1769	1775	1779	1707	1773	1756	1749	1755	1758	1812	1752	1786	1762	1747	1785	1749	1782	1779	1769	1733	1781	1797	1772	1742	1755	1793	1808	1749	1790	1800	1782	1765	1791	1770	1769	1794	1764
471.675	0	1998	1929	1967	1996	1987	2029	2000	2005	1975	2019	2010	1980	1976	1988	2014	2028	2001	1981	1972	1982	1974	1972	2001	2003	2046	1954	1965	1977	1999	1999	1990	1939	1984	2000	2010	2003	1984	2016	2031	1979	1983	2003	2022	1980	1992	2007	2006	2017
472.088	0	1693	1701	1677	1701	1693	1689	1699	1711	1697	1688	1677	1692	1698	1691	1688	1690	1678	1698	1666	1713	1695	1693	1701	1700	1701	1691	1704	1716	1691	1706	1699	1732	1749	1722	1699	1709	1688	1703	1715	1672	1719	1711	1699	1678	1676	1713	1676	1708
472.5	0	1958	1947	1962	1960	1985	1976	2004	1987	1944	1965	1946	1971	1991	2008	1973	1956	1944	1936	1984	1960	1992	1956	1941	1962	1955	1996	1968	1990	1962	1984	1982	1948	1962	1936	1950	1995	1985	1981	1981	1993	1968	1993	1960	1966	1988	1951	1998	1961
472.913	0	1776	1820	1798	1824	1795	1787	1818	1793	1802	1802	1784	1822	1829	1798	1822	1802	1786	1809	1835	1822	1821	1813	1786	1806	1812	1790	1822	1823	1768	1796	1834	1802	1796	1794	1797	1796	1814	1782	1823	1816	1829	1788	1826	1804	1801	1790	1787	1828
473.326	0	1765	1828	1775	1802	1802	1794	1768	1815	1783	1799	1823	1790	1770	1762	1807	1807	1826	1810	1796	1778	1828	1797	1798	1817	1794	1790	1774	1805	1794	1768	1808	1775	1805	1793	1841	1820	1793	1828	1812	1797	1802	1793	1787	1795	1782	1785	1788	1785
473.739	0	1743	1749	1774	1778	1723	1739	1776	1731	1770	1741	1759	1783	1731	1761	1784	1763	1754	1762	1744	1770	1758	1752	1756	1739	1756	1743	1787	1772	1772	1764	1759	1775	1772	1804	1775	1749	1768	1791	1764	1744	1747	1755	1799	1788	1755	1791	1765	1775
474.151	0	1658	1636	1659	1625	1674	1631	1657	1651	1674	1688	1612	1653	1689	1660	1667	1652	1635	1632	1690	1686	1646	1660	1693	1646	1622	1680	1667	1675	1653	1676	1656	1632	1647	1675	1669	1666	1690	1676	1669	1660	1720	1666	1667	1657	1670	1668	1657	1683
474.564	0	1875	1866	1809	1848	1817	1832	1854	1834	1865	1812	1842	1827	1835	1841	1851	1821	1839	1809	1826	1881	1834	1848	1855	1854	1864	1855	1823	1839	1820	1839	1823	1860	1835	1802	1847	1901	1846	1846	1849	1850	1832	1877	1830	1841	1843	1842	1850	1830
474.977	0	1662	1682	1667	1663	1647	1662	1665	1672	1655	1681	1638	1679	1667	1665	1643	1625	1684	1652	1663	1640	1624	1640	1603	1660	1644	1661	1646	1605	1699	1649	1676	1655	1693	1640	1685	1661	1638	1672	1647	1662	1673	1693	1664	1657	1647	1626	1663	1666
475.39	0	1813	1772	1764	1767	1760	1758	1777	1769	1775	1771	1733	1773	1744	1822	1761	1768	1747	1780	1794	1775	1799	1793	1780	1811	1785	1789	1779	1800	1773	1812	1781	1784	1729	1768	1762	1788	1764	1792	1800	1795	1766	1751	1778	1816	1777	1782	1775	1790
475.803	0	1895	1849	1867	1866	1857	1861	1858	1854	1853	1870	1856	1874	1829	1874	1867	1880	1862	1847	1846	1864	1906	1893	1844	1880	1824	1870	1864	1882	1839	1906	1900	1877	1845	1876	1918	1855	1848	1879	1897	1880	1891	1882	1845	1894	1882	1866	1881	1884
476.216	0	1762	1705	1731	1707	1750	1773	1733	1747	1768	1740	1762	1724	1749	1728	1748	1748	1764	1730	1769	1754	1748	1766	1719	1726	1738	1741	1784	1720	1752	1740	1767	1762	1749	1723	1728	1757	1747	1742	1771	1751	1781	1793	1709	1731	1775	1717	1781	1717
476.629	0	1968	1938	1999	1983	1922	1954	1934	1948	1964	1985	1938	1953	1966	1926	1940	1985	1938	1930	1940	1957	1930	1920	1946	1982	1979	1949	1927	1935	1949	1977	1931	1967	1958	1980	1984	1942	1983	1951	1958	1944	1973	1962	1950	1971	1960	1931	1963	1969
477.042	0	1831	1819	1787	1808	1799	1810	1790	1829	1830	1789	1825	1791	1812	1824	1818	1793	1812	1846	1808	1812	1828	1810	1805	1793	1850	1800	1814	1835	1830	1822	1821	1825	1778	1798	1834	1783	1830	1832	1807	1837	1825	1822	1784	1802	1853	1839	1809	1836
477.455	0	1761	1782	1813	1807	1781	1775	1761	1769	1816	1806	1762	1803	1784	1802	1802	1781	1768	1792	1763	1791	1768	1782	1795	1761	1768	1785	1752	1785	1784	1757	1766	1800	1792	1770	1800	1799	1755	1786	1795	1780	1786	1759	1800	1810	1842	1789	1772	1786
477.868	0	1721	1727	1734	1779	1754	1728	1713	1715	1741	1785	1796	1782	1759	1737	1767	1763	1757	1771	1743	1794	1745	1777	1741	1784	1749	1741	1768	1775	1759	1775	1759	1724	1733	1745	1746	1763	1771	1762	1771	1763	1748	1758	1727	1753	1749	1761	1774	1743
478.282	0	1999	1993	1954	2014	1975	1978	1987	1982	1990	1977	1963	1988	2012	1964	1992	1978	1965	1984	1992	1968	2022	1983	1980	1986	1976	2010	1964	1992	1979	2012	1970	2003	1972	2009	2003	2006	2019	1973	1971	1979	1967	1999	1997	1967	1972	1982	1954	1969
478.695	0	2218	2276	2207	2250	2229	2260	2269	2250	2232	2273	2292	2222	2237	2255	2270	2220	2222	2289	2218	2260	2248	2219	2244	2254	2271	2267	2276	2268	2246	2240	2261	2267	2257	2237	2221	2264	2249	2239	2240	2250	2268	2298	2271	2238	2268	2265	2206	2232
479.108	0	2274	2276	2265	2276	2268	2282	2276	2284	2290	2285	2266	2260	2290	2251	2283	2262	2284	2292	2291	2280	2311	2282	2254	2261	2269	2284	2298	2239	2308	2282	2287	2232	2321	2273	2282	2298	2308	2271	2281	2314	2303	2252	2248	2269	2269	2249	2296	2233
479.522	0	1949	1927	1958	1944	1961	1929	1974	1944	1982	1998	1944	2000	1929	1962	1951	1944	1956	1995	1992	1939	1957	1951	1976	2006	1982	1992	1944	1914	1970	1932	1956	1947	1958	2015	2000	1992	1998	1994	2004	1961	1966	1960	1972	1958	1969	1964	1960	1981
479.935	0	1677	1703	1722	1684	1726	1708	1715	1677	1713	1678	1699	1726	1693	1728	1676	1701	1720	1700	1705	1692	1724	1701	1670	1687	1690	1706	1720	1747	1703	1723	1689	1686	1714	1691	1696	1725	1684	1683	1693	1746	1692	1724	1725	1690	1718	1698	1741	1718
480.348	0	2012	2015	1994	2005	1999	2059	2002	2009	1994	1994	1977	1998	1999	2041	1974	2010	2000	2031	2014	2013	2009	1976	1996	2057	2013	1987	2009	1968	2007	2024	2031	1993	2038	2029	2024	2001	2021	2019	1981	1984	1999	2008	2026	1997	2015	1986	2014	2018
480.762	0	2019	2063	2047	1995	2052	2036	2062	2118	2034	2090	2054	2052	2023	2028	2038	2065	2019	2051	2052	2066	2077	2074	2038	2081	2073	2054	2035	2097	2069	2047	2037	2094	2058	2037	2056	2034	2035	2054	2018	2035	2008	2048	2065	2072	2076	2060	2065	2051
481.175	0	1944	1908	1896	1900	1907	1918	1921	1967	1908	1903	1912	1908	1932	1898	1906	1937	1912	1902	1889	1948	1914	1894	1935	1898	1914	1902	1909	1948	1933	1902	1924	1949	1926	1929	1930	1919	1933	1903	1893	1906	1898	1940	1930	1930	1941	1944	1952	1889
481.589	0	1692	1659	1666	1668	1645	1674	1640	1662	1672	1645	1647	1625	1660	1656	1635	1697	1636	1690	1687	1662	1674	1673	1662	1624	1685	1658	1727	1679	1685	1661	1638	1699	1677	1675	1677	1679	1643	1656	1682	1674	1676	1651	1672	1656	1689	1646	1644	1700
482.003	0	1658	1619	1645	1659	1668	1637	1666	1651	1678	1628	1652	1652	1673	1635	1644	1675	1691	1655	1648	1652	1647	1664	1692	1660	1646	1662	1650	1663	1649	1653	1670	1666	1655	1676	1628	1692	1670	1688	1678	1657	1641	1659	1646	1662	1661	1673	1672	1651
482.416	0	1733	1732	1750	1709	1730	1677	1724	1752	1718	1720	1697	1700	1746	1732	1733	1723	1716	1722	1691	1736	1686	1700	1747	1746	1717	1718	1739	1702	1741	1695	1718	1749	1731	1717	1704	1752	1738	1732	1755	1684	1737	1725	1729	1676	1714	1725	1735	1723
482.83	0	1730	1733	1748	1736	1740	1707	1752	1730	1790	1749	1723	1713	1728	1773	1722	1752	1722	1748	1762	1741	1751	1722	1736	1734	1717	1710	1727	1737	1770	1753	1750	1763	1759	1732	1722	1756	1720	1739	1735	1767	1755	1757	1762	1737	1772	1748	1731	1730
483.244	0	1926	1905	1928	1949	1897	1921	1930	1942	1934	1900	1956	1932	1906	1943	1920	1948	1873	1944	1935	1917	1904	1932	1945	1923	1907	1926	1946	1957	1958	1944	1935	1947	1935	1933	1956	2015	1900	1957	1941	1968	1926	1919	1960	1950	1943	1901	1932	1922
483.658	0	1907	1910	1924	1858	1901	1934	1903	1898	1913	1926	1934	1926	1898	1915	1908	1935	1867	1891	1885	1913	1919	1925	1871	1903	1896	1899	1909	1932	1944	1848	1918	1928	1898	1910	1881	1906	1962	1909	1903	1877	1922	1911	1899	1886	1892	1914	1891	1945
484.072	0	1886	1834	1866	1845	1884	1816	1844	1856	1872	1889	1862	1888	1844	1856	1866	1853	1877	1889	1868	1851	1867	1850	1912	1868	1843	1870	1887	1861	1875	1840	1866	1856	1805	1881	1872	1905	1860	1895	1861	1871	1825	1907	1867	1826	1911	1838	1871	1826
484.486	0	1807	1787	1774	1743	1773	1781	1773	1777	1745	1777	1818	1787	1777	1766	1741	1794	1773	1757	1762	1748	1774	1821	1805	1783	1809	1793	1791	1764	1788	1766	1791	1830	1748	1778	1803	1812	1792	1785	1822	1784	1795	1816	1804	1801	1788	1767	1788	1802
484.9	0	1750	1715	1759	1744	1730	1739	1777	1754	1744	1731	1764	1740	1736	1774	1749	1772	1723	1738	1717	1760	1721	1729	1738	1724	1750	1712	1761	1789	1742	1730	1728	1756	1745	1753	1706	1756	1753	1787	1783	1772	1759	1755	1772	1727	1724	1754	1733	1723
485.314	0	1804	1780	1783	1757	1739	1789	1764	1745	1791	1772	1783	1771	1760	1730	1764	1744	1733	1768	1785	1791	1750	1776	1779	1781	1832	1760	1758	1783	1747	1783	1773	1752	1777	1756	1770	1762	1777	1759	1768	1780	1787	1773	1794	1750	1761	1790	1772	1765
485.728	0	1765	1800	1806	1769	1797	1795	1783	1790	1813	1772	1800	1784	1793	1780	1777	1784	1768	1769	1792	1757	1779	1801	1799	1768	1791	1802	1799	1805	1768	1800	1815	1806	1777	1782	1806	1770	1810	1780	1789	1775	1764	1782	1816	1825	1798	1796	1786	1795
486.142	0	2025	2034	2013	2011	2060	2009	2023	2022	2021	1989	1965	2010	2008	2021	2034	2012	2022	2012	1996	2026	2020	2023	2009	2060	2012	2030	2062	1985	2040	1973	2048	2011	1970	1961	2050	2028	2035	2040	1993	2013	2011	2017	2000	2005	1987	2007	2009	2042
486.556	0	1896	1968	1944	1941	1940	1913	1960	1984	1949	1944	1949	1910	1934	1913	1986	1902	1931	1916	1956	1907	1970	1944	1916	1939	1928	1948	1953	1916	1926	1933	1963	1941	1949	1945	1957	1938	1936	1931	1957	1921	1956	1960	1934	1949	1924	1962	1945	1926
486.97	0	1892	1880	1870	1832	1868	1852	1890	1837	1885	1857	1842	1827	1890	1858	1869	1872	1878	1864	1866	1876	1858	1888	1898	1880	1882	1890	1890	1870	1899	1874	1850	1878	1866	1853	1850	1814	1848	1838	1845	1862	1862	1906	1869	1914	1857	1904	1904	1882
487.384	0	1646	1638	1703	1637	1660	1649	1676	1665	1662	1667	1659	1695	1685	1661	1615	1657	1639	1636	1627	1672	1651	1670	1641	1656	1642	1660	1635	1657	1668	1644	1648	1670	1620	1641	1662	1654	1676	1665	1688	1664	1662	1643	1642	1669	1656	1709	1666	1645
487.799	0	1650	1659	1704	1686	1678	1684	1722	1705	1701	1709	1690	1700	1685	1697	1685	1700	1674	1695	1672	1709	1708	1689	1723	1711	1773	1731	1684	1731	1718	1711	1691	1661	1684	1727	1693	1705	1726	1699	1733	1745	1708	1693	1707	1706	1677	1694	1708	1715
488.213	0	1847	1812	1831	1846	1838	1825	1817	1852	1844	1858	1835	1810	1840	1826	1822	1808	1836	1802	1833	1832	1820	1818	1819	1839	1811	1822	1834	1805	1844	1822	1859	1844	1841	1853	1825	1822	1807	1830	1819	1844	1813	1804	1835	1849	1841	1815	1805	1828
488.627	0	1852	1835	1872	1842	1807	1830	1868	1848	1855	1832	1874	1880	1870	1864	1885	1839	1884	1838	1841	1839	1854	1874	1872	1873	1887	1859	1886	1869	1853	1877	1843	1875	1853	1867	1854	1882	1839	1865	1856	1875	1871	1864	1868	1848	1912	1844	1845	1843
489.042	0	2069	2072	2093	2101	2059	2031	2084	2048	2069	2089	2117	2088	2080	2088	2102	2118	2072	2101	2098	2077	2059	2077	2122	2114	2095	2086	2111	2070	2099	2095	2056	2120	2081	2084	2077	2087	2091	2140	2101	2084	2104	2129	2099	2126	2116	2150	2094	2088
489.456	0	2019	1964	2010	2008	2006	1993	2022	1980	2000	2011	1975	1974	1949	1997	1991	1962	2021	1992	1991	1989	1974	2009	1995	2020	1970	1956	1961	1992	1941	2014	2009	2003	1958	1994	1983	1985	2007	1976	1993	1964	1994	1991	1981	1974	1995	1993	1993	2002
489.871	0	1917	1926	1957	1935	1904	1933	1908	1965	1929	1952	1965	1939	1948	1962	1970	1961	1916	1961	1944	1970	1928	1992	1985	1908	1972	1964	1953	1956	1949	1976	1926	1952	1959	1945	1928	1966	1976	1987	1944	1954	1931	1947	1945	1932	1950	1957	1954	1943
490.285	0	1722	1746	1745	1784	1741	1745	1747	1779	1786	1742	1773	1762	1777	1768	1769	1741	1786	1740	1773	1726	1759	1745	1747	1752	1753	1802	1749	1766	1767	1750	1762	1775	1761	1773	1746	1791	1775	1769	1748	1761	1778	1786	1734	1783	1787	1749	1752	1757
490.7	0	1655	1674	1722	1665	1667	1658	1659	1645	1665	1645	1697	1657	1652	1704	1670	1664	1667	1682	1667	1649	1677	1677	1668	1701	1702	1666	1648	1691	1684	1704	1710	1650	1701	1668	1656	1669	1721	1670	1692	1689	1682	1702	1638	1694	1702	1640	1677	1698
491.115	0	1743	1793	1787	1784	1743	1790	1789	1741	1786	1794	1803	1810	1780	1784	1818	1814	1773	1786	1752	1807	1787	1780	1751	1792	1779	1795	1809	1783	1814	1761	1785	1758	1805	1763	1777	1796	1814	1770	1763	1812	1798	1770	1745	1805	1779	1792	1822	1777
491.529	0	1773	1776	1819	1780	1750	1765	1780	1776	1772	1794	1769	1781	1763	1802	1761	1807	1814	1777	1771	1808	1787	1762	1788	1778	1791	1817	1776	1774	1779	1777	1789	1781	1794	1798	1766	1785	1769	1768	1774	1787	1783	1797	1797	1769	1800	1791	1777	1784
491.944	0	2012	1996	2008	2009	2005	1982	1997	1969	1994	1996	1989	2006	2021	1993	2001	1985	1972	2012	1972	1998	2008	1972	2008	1975	2008	2008	1976	2042	2006	1992	1979	1995	1999	1987	1980	1990	1951	2012	2033	2005	2024	2024	2022	1999	2034	1997	1992	1997
492.359	0	1651	1683	1691	1667	1615	1634	1670	1663	1664	1668	1647	1665	1682	1640	1660	1651	1659	1653	1640	1682	1653	1684	1663	1658	1681	1638	1648	1684	1680	1668	1689	1636	1655	1624	1668	1628	1651	1664	1679	1653	1665	1644	1656	1661	1662	1668	1678	1662
492.774	0	1916	1941	1954	1961	1919	1928	1984	1978	1949	1956	1947	1943	1903	1950	1928	1917	1963	1919	1944	1941	1932	1972	1945	1944	1955	1938	1935	1953	1945	1973	1973	1944	1923	1980	1938	1919	1964	1950	1967	1960	1948	1967	1992	1948	1986	1940	1930	1973
493.188	0	1928	1903	1945	1946	1925	1936	1916	1926	1909	1904	1960	1924	1941	1957	1937	1928	1919	1943	1920	1980	1941	1954	1902	1914	1916	1933	1938	1935	1923	1935	1949	1926	1958	1880	1991	1963	1963	1944	1970	1940	1927	1942	1917	1896	1972	1967	1950	1984
493.603	0	1785	1756	1795	1777	1780	1797	1796	1789	1777	1808	1769	1788	1813	1759	1776	1832	1758	1791	1772	1806	1774	1802	1804	1806	1760	1802	1840	1773	1806	1767	1768	1806	1802	1802	1810	1809	1800	1804	1762	1770	1781	1829	1805	1816	1784	1785	1796	1801
494.018	0	2242	2248	2224	2219	2268	2259	2280	2241	2258	2241	2211	2213	2235	2239	2229	2240	2256	2271	2197	2201	2216	2264	2278	2274	2250	2238	2288	2256	2223	2260	2254	2258	2239	2220	2257	2255	2232	2278	2285	2248	2268	2229	2267	2305	2250	2269	2241	2200
494.433	0	1924	1895	1912	1961	1868	1900	1889	1908	1893	1902	1928	1943	1912	1948	1902	1854	1878	1910	1892	1922	1887	1895	1923	1927	1927	1971	1892	1924	1944	1913	1918	1916	1917	1903	1932	1963	1892	1908	1948	1912	1914	1931	1946	1918	1948	1894	1933	1919
494.848	0	1845	1880	1854	1852	1867	1844	1860	1867	1881	1880	1850	1864	1832	1848	1822	1863	1871	1853	1848	1893	1860	1884	1880	1863	1856	1842	1852	1877	1823	1866	1850	1841	1860	1859	1878	1889	1882	1885	1835	1864	1863	1886	1884	1826	1818	1862	1857	1848
495.264	0	1910	1907	1885	1891	1884	1903	1924	1871	1887	1902	1894	1907	1880	1924	1907	1899	1922	1916	1892	1883	1909	1860	1892	1891	1916	1903	1891	1929	1879	1904	1903	1904	1950	1915	1929	1898	1937	1874	1973	1899	1932	1898	1888	1903	1918	1889	1896	1922
495.679	0	1966	1920	1926	1928	1922	1965	1961	1954	1972	1916	1953	1923	2003	1969	1899	1939	1993	1907	1946	1928	1914	1960	1939	1926	1959	1979	1976	1986	1983	1981	1923	1946	1956	1958	1914	1956	1934	1930	1982	1960	1964	1966	1905	1950	1966	1961	1954	1940
496.094	0	1905	1856	1878	1920	1898	1920	1904	1914	1917	1922	1914	1880	1898	1936	1896	1910	1919	1899	1930	1931	1904	1907	1915	1898	1934	1892	1921	1892	1940	1921	1901	1939	1896	1934	1888	1910	1943	1908	1926	1907	1928	1929	1911	1909	1931	1894	1910	1862
496.509	0	1790	1796	1797	1792	1784	1813	1760	1787	1804	1832	1790	1804	1804	1840	1797	1833	1818	1789	1814	1817	1784	1807	1822	1825	1795	1779	1814	1807	1787	1770	1802	1798	1811	1757	1828	1804	1802	1794	1836	1793	1808	1808	1826	1811	1795	1793	1814	1776
496.924	0	2103	2151	2092	2075	2117	2125	2106	2130	2109	2122	2116	2126	2097	2134	2119	2102	2083	2104	2079	2136	2083	2147	2079	2092	2111	2131	2104	2084	2137	2131	2096	2119	2073	2088	2113	2118	2136	2113	2113	2123	2145	2133	2155	2132	2118	2113	2125	2094
497.34	0	2338	2333	2354	2319	2334	2334	2344	2351	2333	2353	2313	2344	2351	2347	2353	2326	2336	2357	2284	2340	2366	2324	2350	2333	2322	2357	2324	2332	2355	2331	2359	2345	2343	2356	2358	2364	2351	2357	2386	2367	2342	2338	2370	2309	2343	2329	2363	2380
497.755	0	1861	1867	1906	1889	1880	1859	1896	1897	1932	1877	1867	1887	1926	1868	1906	1937	1893	1842	1912	1902	1906	1866	1889	1894	1867	1896	1905	1906	1912	1891	1866	1873	1864	1905	1889	1895	1879	1869	1890	1924	1865	1884	1883	1921	1833	1922	1895	1904
498.171	0	1760	1793	1721	1764	1752	1756	1738	1740	1751	1743	1756	1753	1742	1750	1729	1754	1803	1775	1746	1740	1724	1746	1753	1757	1777	1751	1755	1757	1762	1794	1758	1757	1745	1793	1780	1748	1736	1746	1755	1761	1757	1736	1748	1762	1797	1758	1737	1738
498.586	0	1838	1862	1822	1850	1828	1838	1806	1838	1878	1836	1814	1812	1849	1846	1845	1868	1880	1866	1841	1840	1867	1860	1841	1839	1820	1835	1860	1862	1894	1816	1824	1854	1845	1826	1847	1896	1901	1893	1856	1850	1909	1883	1853	1881	1880	1866	1862	1870
499.002	0	1881	1956	1922	1915	1891	1915	1885	1899	1880	1900	1896	1896	1918	1918	1896	1913	1910	1871	1923	1910	1907	1893	1930	1855	1920	1906	1900	1912	1917	1926	1910	1930	1878	1918	1900	1896	1901	1904	1929	1896	1931	1930	1940	1922	1933	1913	1890	1919
499.417	0	2074	2014	2074	2038	2052	2061	2044	2095	2081	2076	2083	2058	2072	2068	2082	2049	2100	2057	2083	2053	2050	2041	2105	2053	2054	2077	2042	2088	2102	2079	2099	2074	2069	2081	2128	2087	2071	2067	2082	2060	2078	2108	2045	2084	2081	2067	2072	2066
499.833	0	2115	2146	2115	2105	2115	2127	2136	2148	2120	2105	2118	2135	2131	2082	2111	2147	2150	2101	2118	2117	2142	2110	2146	2178	2139	2155	2147	2126	2118	2130	2094	2137	2166	2141	2138	2100	2139	2152	2133	2163	2123	2121	2125	2142	2134	2105	2137	2147
500.248	0	1910	1878	1927	1903	1864	1869	1868	1878	1887	1876	1880	1857	1893	1892	1898	1894	1901	1915	1901	1913	1885	1858	1906	1871	1902	1950	1930	1877	1905	1891	1894	1893	1893	1887	1896	1888	1928	1886	1923	1935	1899	1877	1894	1924	1883	1899	1886	1928
500.664	0	1869	1891	1867	1895	1891	1850	1926	1882	1869	1891	1888	1885	1830	1889	1903	1906	1912	1900	1852	1892	1856	1887	1883	1892	1914	1870	1907	1887	1867	1909	1877	1910	1920	1882	1922	1877	1920	1900	1950	1888	1904	1885	1889	1881	1905	1920	1864	1891
501.08	0	2065	2052	2039	2080	2079	2102	2088	2080	2124	2086	2063	2044	2072	2079	2093	2100	2085	2079	2058	2052	2102	2084	2074	2108	2097	2054	2121	2099	2107	2072	2066	2094	2073	2078	2065	2087	2077	2080	2072	2075	2117	2086	2106	2104	2108	2106	2063	2127
501.496	0	1895	1896	1924	1953	1907	1946	1918	1902	1934	1912	1934	1901	1927	1939	1909	1898	1961	1916	1933	1889	1892	1926	1910	1906	1910	1903	1924	1900	1925	1953	1912	1914	1961	1908	1928	1946	1890	1952	1872	1920	1900	1921	1913	1910	1950	1922	1930	1909
501.911	0	2015	2034	1993	2008	2009	2002	2050	2019	2016	2039	2017	1987	1960	2020	2036	1994	1979	2022	1982	2002	2014	1998	2002	2043	1993	2000	2001	2052	2029	2023	2035	2043	2019	2005	2027	1995	2033	2028	2055	2013	2036	2034	2012	2006	2019	2017	2051	2021
502.327	0	1932	1910	1962	1922	1986	1939	1941	1903	1957	1942	1920	1925	1919	1958	1947	1925	1926	1983	1964	1939	1954	1938	1910	1945	1953	1940	1962	1954	1945	1930	1960	1940	1956	1931	1941	1964	1947	1880	1953	1917	1963	1951	1955	1923	1978	1913	1934	1966
502.743	0	1988	1984	1986	2008	2007	2021	1990	2009	1986	1988	2023	2010	2056	1976	2044	2034	1992	1992	1978	2015	1997	2019	2002	2002	2003	2024	1999	2031	2025	1990	2002	2028	2056	1984	1962	1992	2009	2024	1996	2030	2003	1978	1984	2002	2055	2045	2032	1948
503.159	0	1900	1951	1978	1962	1923	1948	1952	1964	1938	1940	1930	1963	1935	1966	1968	1976	1961	1954	1949	1991	1937	1929	1900	1962	1925	1951	1916	1948	1918	1937	1996	1919	1978	1911	1944	1956	1937	1949	1958	1966	1964	1962	1945	1935	1970	1930	1901	1964
503.575	0	2012	1983	2032	1988	2032	2027	2012	2047	2040	2021	2044	2013	2020	2034	2022	2046	1999	2036	2014	2052	2012	2051	2010	2014	2000	2030	2021	2041	2013	2072	2002	2010	2014	2025	2026	2008	2036	2002	2015	2011	2002	2044	2035	2023	2050	2031	2000	2029
503.991	0	1740	1787	1741	1785	1761	1748	1771	1761	1763	1768	1737	1726	1775	1731	1750	1779	1760	1737	1742	1774	1738	1727	1748	1725	1747	1752	1765	1748	1774	1779	1768	1765	1762	1759	1771	1768	1778	1778	1752	1752	1737	1731	1830	1775	1760	1757	1734	1794
504.407	0	1994	1998	2002	1992	1987	1959	2009	1965	2027	2005	1995	2000	1989	1984	1983	1965	1944	2010	1968	1972	1996	1997	1999	2031	2014	2023	2009	1984	2022	2009	2015	2020	1995	1968	1979	2008	2010	2005	1992	1995	2044	2001	2008	2031	1988	1997	1980	2021
504.823	0	2061	2098	2100	2088	2119	2093	2090	2059	2105	2104	2083	2050	2068	2049	2125	2086	2090	2074	2066	2102	2124	2115	2089	2076	2063	2084	2076	2104	2035	2120	2057	2091	2061	2122	2117	2133	2105	2057	2118	2100	2101	2090	2079	2085	2077	2098	2104	2094
505.24	0	1928	1954	1951	1974	1922	1940	1953	1950	1930	1957	1969	1967	1972	1951	1998	1951	1977	1956	1970	1969	1932	1948	1979	1962	1954	1958	1955	1951	1980	1964	1965	1930	1946	1941	1933	1948	1956	1955	1966	1946	1977	1999	1970	1972	1964	1954	1981	1948
505.656	0	2058	1990	2039	2022	1985	2006	2013	2015	1954	2011	2035	2009	2046	1967	2002	2012	1977	1996	2040	2034	2042	2009	2015	1976	2027	2015	2013	1985	2041	1990	2033	2003	2012	2018	2059	1990	2012	2046	2053	1994	2033	2057	1976	2022	1977	2001	1989	2037
506.072	0	2107	2061	2070	2092	2089	2085	2109	2128	2076	2057	2101	2113	2095	2093	2091	2087	2092	2085	2073	2100	2102	2089	2102	2060	2111	2076	2077	2099	2092	2097	2151	2086	2152	2086	2117	2118	2082	2129	2078	2064	2102	2060	2100	2096	2099	2064	2081	2106
506.489	0	2046	2049	2060	2034	2088	2041	2053	2060	2060	2024	2059	2066	2088	2075	2053	2095	2048	2069	2041	2072	2059	2037	2065	2056	2079	2088	2063	2083	2027	2093	2062	2094	2056	2087	2057	2031	2018	2104	2049	2027	2068	2059	2062	2069	2060	2102	2086	2082
506.905	0	2126	2107	2105	2104	2115	2116	2125	2118	2136	2113	2098	2131	2138	2117	2119	2114	2079	2127	2126	2134	2138	2147	2158	2092	2162	2110	2168	2130	2148	2187	2153	2151	2162	2139	2137	2149	2096	2145	2138	2156	2189	2139	2125	2198	2115	2146	2114	2157
507.321	0	1988	1970	1937	1952	1967	1935	1988	1933	1961	1922	1929	1960	1948	1960	1954	1941	1973	1944	1971	1938	1942	1954	1973	1948	1944	1950	1932	1963	1973	1956	1997	1950	1951	1928	1958	1955	1942	1998	1967	1932	1964	1961	1989	1961	1929	1986	1982	1942
507.738	0	1931	1945	1976	1984	1957	1963	1979	1917	1956	1943	1963	1962	1955	1998	1954	1963	1978	1954	1938	1938	1934	1961	1903	1939	1970	1939	1921	1952	1941	1987	1974	1944	1925	1909	1967	1992	1956	1938	1978	1958	1966	1974	1892	1925	1940	1952	1966	1924
508.154	0	1986	2009	1939	1929	1915	1960	1956	1934	1914	1966	1955	1958	1974	1978	1984	1952	1961	1944	1952	1934	1956	1980	1956	1954	1940	1966	1963	1952	1980	1946	1960	1910	1971	1963	1949	1954	1953	1948	1972	1955	1944	1978	1947	1962	1948	1964	1942	1970
508.571	0	1955	1995	2015	1999	2012	1981	1980	2004	2036	1999	1997	2015	1974	2011	1967	2020	1988	2040	1995	2021	2077	2009	2014	2026	2000	1989	1976	1979	1960	2048	1992	1996	1977	1982	2000	1997	1977	2002	1999	2028	2005	2004	2017	2002	1978	2033	2004	2001
508.987	0	1951	1941	1924	1950	1946	1960	1952	1938	1939	1920	1942	1953	1947	1921	1957	1970	1978	1960	1950	1938	1948	1980	1957	1977	1967	1962	1947	1931	1922	1970	1946	1936	1972	1952	1974	1976	1940	1944	1965	1974	1963	1935	1984	1944	1971	1957	1975	1940
509.404	0	1986	1970	1957	1978	1973	1961	1958	1964	1984	1989	1995	1964	1967	1973	2025	1965	1997	1976	1988	1976	1960	1977	2006	1985	2011	2021	1977	1992	2008	1992	1965	1934	1986	1991	1978	2010	1995	1978	1909	2002	1999	1967	1998	1998	1971	2024	2001	1968
509.821	0	1948	1915	1898	1942	1948	1964	1934	1972	1907	1959	1948	1934	1940	1920	1962	1954	1878	1959	1927	1940	1955	1956	1939	1932	1944	1972	1954	1970	1939	1973	1960	1990	1966	1956	1962	1947	1926	1955	1912	1909	1940	1948	1971	1960	1972	1961	1919	1946
510.237	0	1979	1982	1982	2000	1944	1971	1970	1952	1972	1953	1942	1961	1902	2002	1937	1954	1970	1966	1928	1956	1941	1968	1976	1930	1962	1951	1960	1979	1974	1970	1966	1952	1941	1980	1966	1964	1967	1972	1964	1956	1981	1954	1941	1962	2004	1975	1977	1964
510.654	0	2069	2107	2053	2027	2072	2067	2056	2061	2083	2064	2097	2092	2088	2109	2081	2060	2068	2052	2067	2088	2066	2063	2060	2062	2042	2058	2104	2038	2076	2064	2092	2065	2070	2094	2067	2069	2099	2063	2057	2064	2059	2049	2047	2083	2067	2056	2056	2084
511.071	0	1949	1985	1952	1973	1954	1926	1980	1977	1953	1949	1968	1971	1989	1938	1995	1930	1978	1958	2001	1966	1976	1946	1988	1989	1949	1955	1988	1915	1990	1952	2005	1989	1989	1998	1985	1974	1976	2020	1976	1978	2018	1996	1969	1998	1985	1966	1951	1971
511.488	0	2196	2206	2226	2180	2204	2223	2212	2206	2185	2156	2195	2226	2236	2173	2191	2204	2166	2203	2197	2189	2202	2234	2226	2217	2224	2188	2203	2190	2238	2187	2195	2165	2223	2188	2239	2201	2207	2158	2229	2188	2174	2208	2200	2191	2209	2262	2202	2187
511.905	0	2079	2058	2074	2065	2121	2072	2074	2096	2051	2072	2146	2104	2086	2071	2078	2131	2058	2061	2040	2086	2072	2129	2089	2106	2106	2105	2109	2080	2099	2077	2100	2077	2085	2089	2105	2088	2081	2093	2062	2111	2079	2080	2092	2102	2119	2061	2079	2095
512.322	0	2012	1997	1970	1967	2008	1994	1967	1982	1956	1970	1967	1981	1944	1976	1980	1970	1968	1929	1965	1986	1977	1950	1981	1999	1979	1972	1978	1944	1988	1978	1978	1949	1981	1981	1979	1993	1979	1966	1965	2017	1935	1972	1962	1944	1957	2019	2027	2013
512.739	0	1947	1954	1897	1909	1924	1888	1940	1963	1902	1927	1918	1929	1914	1948	1935	1954	1967	1944	1913	1955	1938	1935	1944	1910	1952	1941	1932	1949	1902	1935	1971	1972	1944	1980	1959	1926	1934	1945	1930	1939	1973	1947	1940	1942	1930	1941	1956	1937
513.156	0	1885	1932	1864	1881	1907	1853	1913	1878	1900	1865	1918	1881	1865	1876	1885	1914	1899	1864	1863	1906	1905	1911	1874	1892	1864	1906	1886	1886	1919	1903	1929	1916	1928	1896	1898	1909	1898	1901	1886	1925	1888	1901	1892	1852	1909	1898	1910	1905
513.573	0	2024	2024	2018	2063	2008	2024	2025	2006	2050	2031	2060	2023	2023	2036	2042	2051	2035	2070	2044	2035	2031	2013	2010	2013	2040	2038	2030	2090	2017	2032	2027	2021	2022	1998	2024	2028	2022	2038	2005	2088	2040	2066	2036	2006	2090	2044	2080	2046
513.99	0	1925	1914	1915	1907	1890	1888	1945	1944	1912	1909	1916	1946	1884	1937	1970	1953	1944	1892	1908	1936	1914	1958	1934	1893	1908	1918	1897	1946	1937	1918	2011	1904	1901	1914	1953	1949	1916	1978	1881	1947	1952	1909	1919	1958	1940	1939	1919	1913
514.407	0	1871	1891	1892	1913	1895	1896	1880	1877	1884	1857	1886	1898	1885	1881	1902	1878	1851	1888	1904	1867	1871	1852	1860	1910	1882	1884	1907	1864	1855	1845	1914	1886	1837	1887	1859	1871	1877	1885	1882	1881	1882	1884	1890	1895	1893	1900	1925	1904
514.824	0	1979	2027	2009	2003	2066	2044	2035	2011	2011	2031	1960	2040	2027	2037	2031	2042	1988	1997	2023	2038	2034	1999	2005	2060	2043	2032	2018	2022	2018	2029	2014	1977	2052	2016	2026	1994	2031	2006	2027	2067	2063	2047	2026	2054	2032	1996	2022	2048
515.242	0	1803	1821	1796	1796	1795	1818	1820	1779	1807	1811	1812	1800	1777	1830	1817	1811	1825	1845	1796	1811	1815	1830	1801	1857	1791	1802	1823	1802	1802	1821	1806	1814	1814	1824	1819	1816	1804	1815	1792	1826	1829	1812	1814	1834	1817	1839	1816	1807
515.659	0	2029	2038	2069	2065	2040	2054	2054	2025	2029	2054	2054	2014	2029	2027	2002	2034	2030	2064	2024	2030	2027	2042	2026	2042	2063	2056	2022	1981	2057	2031	2051	2044	2060	2053	2093	2051	2057	2074	2032	2036	2033	2020	2029	2035	2043	2046	2027	2015
516.076	0	2020	1978	2046	2037	2037	2051	2027	1993	2015	2037	2005	2031	2010	2020	2045	2019	2064	2024	2024	2040	2001	2014	2041	2037	2024	1997	2055	2067	1997	2049	2021	2019	2026	2021	2034	2027	2049	2053	2011	2035	2048	2053	2047	2041	2020	2018	2058	2026
516.494	0	1951	1951	1960	1989	1921	1945	1951	1940	1938	1896	1939	1940	1941	1932	1973	1950	1939	1933	1934	1946	1944	1954	1920	1969	1946	1942	1961	1987	1978	1936	1922	1944	1970	1935	1976	1955	1957	1980	1963	1981	1958	1925	1981	1964	1992	1945	1968	1911
516.911	0	2000	2041	1993	2019	2023	2003	1986	1992	2008	2042	2002	2008	1992	2002	1973	1988	1997	2013	2000	2015	2017	2012	2015	1998	2025	2028	2021	1999	2031	2014	2021	2039	2027	2023	2003	2025	2040	2026	1995	1984	2001	2008	2003	2030	2047	2041	1993	2038
517.329	0	2228	2239	2254	2220	2246	2258	2260	2228	2239	2232	2213	2213	2213	2227	2236	2242	2231	2207	2191	2238	2253	2212	2254	2251	2223	2221	2268	2253	2197	2216	2239	2253	2234	2249	2222	2289	2272	2226	2248	2246	2194	2280	2227	2239	2229	2253	2229	2249
517.746	0	2107	2076	2083	2077	2102	2116	2109	2084	2100	2104	2109	2084	2116	2126	2106	2105	2141	2129	2085	2054	2097	2077	2149	2081	2082	2077	2123	2094	2078	2095	2075	2140	2127	2096	2107	2099	2121	2091	2084	2085	2142	2107	2089	2092	2140	2102	2072	2112
518.164	0	1734	1729	1729	1741	1743	1717	1745	1716	1710	1766	1772	1675	1718	1736	1714	1741	1734	1745	1726	1744	1757	1722	1754	1675	1757	1725	1764	1765	1695	1705	1714	1734	1721	1734	1712	1726	1747	1738	1738	1727	1730	1730	1726	1737	1711	1716	1747	1729
518.581	0	1888	1881	1963	1927	1925	1945	1949	1905	1971	1907	1960	1938	1921	1935	1914	1938	1914	1969	1914	1939	1932	1938	1934	1951	1951	1967	1960	1967	1960	1919	1981	1947	1919	1929	1922	1918	1933	1899	1933	1927	2004	1916	1905	1944	1934	1918	1941	1947
518.999	0	2021	2002	1960	2033	1965	1994	2053	2032	2017	1997	2011	2052	2051	1981	2035	2003	1964	2035	2056	1989	1980	2019	2011	2026	1986	2028	2044	2024	2013	1991	2049	2020	2001	2023	1979	2021	2015	2014	1958	2034	2011	2008	2021	2033	2029	2007	2044	1994
519.417	0	1988	1994	1990	1987	1998	1985	2020	1965	1975	1957	1956	2026	1998	1980	2015	1958	1971	1980	1966	1971	2014	2037	1990	1963	2018	1946	2024	1999	2010	1978	2028	1966	2000	2009	2005	2014	1999	1982	1980	2024	2038	1989	1965	1972	2003	1992	2001	1985
519.835	0	2113	2059	2088	2025	2085	2044	2079	2055	2083	2075	2028	2118	2067	2073	2099	2070	2072	2070	2061	2070	2056	2093	2080	2052	2065	2078	2069	2057	2048	2092	2079	2085	2071	2085	2094	2045	2079	2065	2047	2113	2082	2087	2075	2083	2069	2093	2095	2075
520.252	0	2256	2224	2223	2225	2213	2245	2265	2204	2173	2265	2224	2245	2222	2251	2244	2264	2243	2226	2206	2223	2237	2233	2198	2168	2239	2223	2196	2264	2221	2282	2256	2297	2294	2246	2275	2264	2232	2242	2282	2230	2205	2239	2243	2222	2259	2220	2251	2264
520.67	0	1996	1971	1984	1980	1986	1992	2033	2019	2011	2028	2012	2002	2027	2004	2024	2010	1978	1989	1984	1980	2005	2022	1998	1991	2038	2008	1987	1980	2003	2027	1985	2037	2014	1984	2035	2014	2018	1993	1999	2015	2014	1985	2028	2047	2016	1995	2007	2028
521.088	0	2124	2166	2137	2145	2172	2117	2174	2189	2131	2136	2166	2158	2111	2159	2198	2126	2167	2115	2190	2163	2173	2143	2170	2162	2177	2154	2155	2193	2160	2165	2163	2117	2160	2146	2176	2200	2169	2156	2163	2139	2181	2226	2149	2178	2146	2190	2161	2174
521.506	0	2023	2051	2031	2075	2044	2028	2049	2035	2072	2043	2084	2049	2032	2067	2010	2041	2073	2058	2034	2060	2050	2029	2059	2027	2034	2052	2067	2059	2122	2095	2071	2064	2037	2069	2040	2061	2044	2060	2027	2064	2019	2056	2019	2046	2061	2054	2033	2057
521.924	0	2077	2047	2095	2100	2036	2075	2107	2007	2094	2109	2057	2082	2032	2066	2053	2074	2055	2047	2077	2053	2070	2046	2092	2079	2105	2114	2043	2072	2091	2100	2089	2053	2112	2077	2065	2038	2086	2111	2097	2055	2074	2093	2090	2079	2054	2119	2072	2104
522.342	0	2163	2153	2152	2154	2156	2153	2123	2120	2149	2181	2177	2124	2146	2218	2152	2186	2149	2146	2153	2165	2128	2212	2185	2182	2156	2143	2196	2176	2185	2154	2184	2164	2165	2168	2222	2153	2121	2158	2147	2183	2179	2206	2204	2230	2180	2157	2186	2161
522.76	0	1921	1944	1942	1909	1983	1948	1979	1972	1960	1925	1929	1928	1951	1942	1937	1915	1914	1928	1920	1939	1919	1921	1934	1958	1938	1922	1935	1932	1928	1945	1953	1921	1965	1962	1964	1972	1957	1932	2006	1935	1938	1924	1923	1989	1959	1930	1955	1946
523.178	0	1985	2033	2004	1976	2038	1954	2010	2031	2017	1978	2002	1983	2013	1990	2021	2005	1980	2021	1983	2027	2010	2011	2011	1984	1981	1998	2045	1995	2010	1997	1998	1996	2037	2033	1989	2009	2022	2044	2008	2006	1992	2025	2014	2019	2010	2039	2063	2058
523.596	0	2095	2121	2145	2107	2127	2124	2171	2062	2130	2117	2110	2152	2102	2152	2162	2142	2141	2126	2109	2117	2116	2148	2111	2125	2137	2138	2109	2115	2131	2099	2153	2108	2161	2130	2084	2144	2123	2113	2119	2174	2171	2154	2153	2169	2155	2142	2166	2184
524.014	0	1962	1876	1905	1867	1929	1893	1883	1934	1909	1906	1930	1884	1916	1905	1905	1873	1919	1948	1891	1928	1919	1906	1930	1915	1942	1922	1915	1906	1920	1940	1940	1919	1934	1967	1900	1946	1942	1928	1922	1908	1933	1951	1932	1924	1897	1938	1896	1932
524.433	0	2169	2181	2188	2121	2210	2136	2150	2168	2136	2178	2160	2175	2206	2200	2171	2132	2187	2155	2142	2155	2200	2180	2212	2155	2167	2173	2176	2193	2185	2175	2209	2183	2170	2211	2158	2153	2168	2158	2197	2152	2185	2238	2213	2165	2200	2204	2183	2171
524.851	0	1902	1910	1923	1910	1906	1914	1945	1935	1917	1910	1910	1936	1874	1924	1918	1893	1888	1946	1937	1920	1925	1906	1904	1960	1903	1948	1948	1946	1926	1944	1944	1956	1949	1950	1934	1905	1950	1949	1930	1938	1940	1937	1874	1924	1949	1931	1942	1913
525.269	0	1980	2005	2018	1976	1999	1965	2047	1972	1980	1974	1990	1988	1966	1986	1997	1950	1994	1998	1947	1994	1995	1998	2025	2005	1977	1971	1977	1995	1993	1988	2012	2006	1984	1971	1980	2038	1999	2005	2008	1971	2047	1995	1957	1956	2008	2004	2019	1993
525.688	0	2196	2231	2215	2169	2203	2256	2208	2248	2263	2209	2204	2229	2206	2196	2213	2187	2203	2207	2230	2220	2211	2229	2242	2221	2231	2197	2169	2239	2208	2249	2162	2231	2181	2227	2211	2220	2190	2232	2234	2224	2201	2242	2226	2260	2246	2196	2232	2236
526.106	0	2005	2005	2013	1999	2038	1995	2005	2038	2029	2022	2033	2051	2047	2020	2028	2024	2054	2065	2007	2035	2022	2009	2031	2009	2024	2050	2009	2041	2030	2029	2034	2020	2042	2018	2028	2049	2053	2034	2023	2051	2003	2019	2053	2047	2060	2069	2058	2057
526.525	0	2117	2095	2081	2077	2094	2093	2089	2116	2087	2107	2122	2100	2100	2115	2102	2142	2100	2078	2138	2142	2066	2087	2132	2115	2106	2106	2114	2136	2133	2134	2142	2093	2095	2101	2101	2126	2112	2107	2107	2089	2129	2097	2108	2105	2121	2119	2104	2143
526.943	0	2060	2025	2049	2031	1994	2052	2048	2057	2045	2034	2041	2054	2045	2053	2033	2040	2063	2028	2043	2015	2014	2013	2031	2024	2054	2048	2065	2055	2038	2015	2011	2034	2024	2033	2029	2073	2026	2044	2036	2072	2054	2099	2065	2015	2067	2051	2055	2031
527.362	0	2030	2025	2015	2034	1992	2016	2013	1979	2024	1996	2018	2031	1994	2015	2013	2034	2019	1989	2030	1999	2040	1990	2022	2013	2028	2055	2020	2052	2026	2043	2037	2035	2017	2033	2047	2041	2042	2023	2085	2040	1994	2027	2013	2065	2011	2046	1989	2005
527.78	0	2050	2038	2003	2024	2020	2030	2018	2028	2020	2045	2063	2045	2059	2029	2056	2056	2035	2024	2019	2013	2046	2073	2004	2009	2063	2021	2013	2062	2029	2076	2036	2062	2040	2069	2049	2025	2062	2037	2073	2084	2049	2035	2073	2047	2054	2038	2058	2058
528.199	0	2078	2030	2060	2032	2065	2032	2020	2061	2038	2011	2061	2078	2067	2059	2060	2058	2093	2028	2059	2026	2043	2032	2040	2069	2051	2093	2040	2055	2029	2033	2061	2072	2072	2029	2056	2038	2082	2078	2055	2058	2093	2091	2059	2072	2027	2066	2036	2037
528.617	0	2120	2116	2148	2149	2132	2108	2093	2109	2129	2172	2101	2138	2127	2110	2120	2151	2098	2112	2129	2107	2179	2094	2118	2153	2141	2118	2134	2109	2124	2133	2136	2076	2111	2132	2159	2153	2190	2104	2124	2165	2095	2148	2131	2155	2171	2127	2122	2151
529.036	0	2074	2032	2077	2072	2063	2043	2053	2057	2032	2073	2056	2041	2028	2045	2015	2072	2072	2075	2015	2070	2063	2026	2038	2003	2063	2047	2050	2032	2069	2081	2058	2067	2040	2064	2025	2008	2059	2030	2055	2062	2075	2079	2059	2069	2082	2028	2067	2094
529.455	0	1964	1979	1951	1962	1967	1992	1915	1954	1950	1935	1992	1996	1957	1991	1988	1956	1977	1972	1984	1925	2004	1970	1964	1961	1989	1974	1938	1978	1967	1960	1961	1969	1986	2007	1926	1960	1942	1938	1976	1978	1996	1974	2010	1957	1999	1951	1954	1969
529.874	0	2042	2002	2045	1995	2049	2058	2051	2013	2009	2037	2031	2049	2027	2079	2052	2043	2038	2040	2005	2042	2022	2046	2052	2081	2017	2022	2030	1992	2047	2050	2052	2044	2067	2053	2028	2048	1995	2027	2019	2026	2058	2056	2067	2038	2034	2056	2056	2097
530.293	0	2088	2076	2038	2062	2059	2072	2078	2054	2093	2091	2118	2070	2041	2099	2074	2059	2063	2069	2037	2057	2025	2088	2051	2098	2089	2088	2060	2083	2062	2092	2032	2076	2062	2077	2121	2093	2076	2059	2101	2098	2055	2096	2117	2073	2086	2067	2078	2107
530.712	0	2132	2132	2125	2129	2152	2104	2114	2120	2095	2106	2129	2105	2147	2143	2149	2134	2179	2112	2139	2142	2116	2146	2153	2104	2126	2149	2145	2170	2129	2145	2120	2123	2077	2152	2120	2152	2100	2182	2110	2144	2146	2154	2146	2129	2130	2144	2174	2122
531.13	0	2125	2063	2070	2112	2088	2121	2144	2122	2043	2069	2122	2108	2117	2133	2059	2120	2114	2104	2094	2072	2112	2132	2111	2093	2083	2101	2133	2098	2124	2134	2107	2129	2130	2084	2108	2095	2110	2116	2145	2076	2089	2097	2063	2074	2152	2123	2098	2120
531.549	0	1849	1857	1852	1864	1880	1892	1862	1864	1860	1861	1810	1865	1849	1889	1880	1884	1868	1842	1837	1841	1876	1845	1863	1917	1889	1896	1875	1870	1881	1871	1870	1858	1890	1882	1874	1866	1897	1842	1871	1897	1878	1886	1880	1857	1887	1823	1893	1902
531.968	0	2015	1995	2029	2047	2017	2031	2041	2061	1995	2027	2002	2048	2044	2019	2041	1996	2045	2069	1997	2030	2094	2047	2046	2018	2022	2073	2023	2053	2051	2064	2053	2023	2008	2065	2012	2031	2012	2023	2051	2035	2021	2030	2048	2032	2060	2037	2027	2056
532.388	0	2188	2173	2154	2197	2194	2164	2193	2198	2184	2194	2179	2230	2184	2188	2221	2191	2205	2176	2166	2193	2212	2233	2227	2188	2217	2169	2197	2218	2211	2205	2250	2223	2177	2203	2199	2174	2225	2175	2158	2189	2168	2212	2232	2163	2209	2198	2225	2175
532.807	0	1953	1980	1972	1957	1961	1938	1959	1951	1977	1999	1964	1956	1958	1964	1977	1950	1969	1924	1973	1982	1962	1963	1937	1951	1964	1945	1976	1967	1958	1983	1962	1965	1993	1969	1987	1977	1991	1989	1985	1978	2011	1955	1996	1969	1990	1981	1973	1966
533.226	0	2038	2015	2015	2003	2061	2056	2062	2055	2012	2000	2052	2085	2068	2056	2052	2057	2051	2028	2032	2030	2035	2058	2073	2009	2072	2046	2026	2041	2028	2018	2044	1998	2101	2026	2048	2045	2038	2058	2017	2031	2023	2064	2062	2038	2033	2029	2076	2066
533.645	0	2131	2156	2114	2137	2124	2151	2180	2154	2195	2185	2155	2166	2169	2164	2124	2166	2146	2189	2158	2131	2168	2109	2165	2179	2152	2180	2131	2187	2172	2185	2167	2162	2205	2132	2196	2166	2177	2184	2168	2178	2145	2103	2146	2141	2175	2173	2163	2187
534.064	0	2156	2164	2159	2129	2137	2114	2139	2189	2154	2176	2124	2156	2120	2137	2145	2163	2136	2141	2120	2130	2158	2144	2126	2149	2133	2161	2148	2153	2140	2180	2144	2180	2136	2144	2151	2180	2180	2147	2132	2139	2141	2148	2153	2121	2178	2182	2157	2162
534.484	0	2114	2087	2088	2130	2123	2127	2117	2140	2125	2140	2114	2064	2122	2132	2161	2126	2171	2138	2167	2130	2074	2107	2122	2147	2168	2131	2105	2145	2120	2134	2123	2167	2166	2140	2155	2150	2161	2146	2156	2134	2172	2139	2142	2155	2108	2154	2172	2153
534.903	0	1996	1977	1996	1966	1970	1947	1966	1968	1952	1963	1967	1977	1955	1963	1966	1945	1953	1992	1943	1960	1973	1964	1976	1942	1966	1988	1975	1960	1965	1915	1955	1975	1966	1999	1986	1981	1995	1969	1994	2000	1960	1948	2002	1958	1963	1967	1967	2028
535.322	0	1878	1937	1945	1932	1940	1892	1944	1919	1903	1897	1905	1909	1904	1918	1933	1928	1916	1926	1908	1913	1919	1907	1916	1928	1914	1889	1923	1898	1921	1936	1928	1894	1930	1918	1939	1900	1903	1933	1938	1937	1955	1939	1931	1934	1878	1955	1955	1924
535.742	0	2143	2129	2190	2075	2104	2118	2099	2071	2109	2168	2122	2132	2179	2153	2096	2090	2148	2117	2132	2140	2116	2142	2116	2113	2109	2151	2160	2126	2158	2160	2114	2136	2121	2165	2090	2146	2139	2138	2138	2133	2125	2141	2133	2129	2152	2147	2168	2131
536.161	0	1980	2015	2013	1984	1998	1943	2009	2016	1962	2002	1951	2019	1961	1983	1966	1997	2030	1990	1992	2004	2007	2024	1985	1983	2009	1976	1992	1966	1997	1983	2008	1985	1986	2015	1994	1982	2054	1991	2040	2029	2028	2016	2004	2007	2024	2005	2021	1992
536.581	0	2031	2028	2032	2048	2013	2038	2027	2017	2030	2030	2045	2054	2059	2010	2046	2023	2004	2021	2058	2025	2052	2031	1998	2050	2075	2047	2029	1987	2054	2085	2023	2068	2051	2051	2016	2038	2072	2072	2082	2020	2044	2052	2072	2037	2036	2058	2079	2071
537	0	1933	1918	1900	1949	1970	1930	1962	1933	1898	1946	1946	1943	1888	1956	1948	1892	1894	1915	1980	1943	1928	1935	1932	1952	1953	1957	1961	1940	1984	1931	1926	1922	1960	1955	1955	1926	1956	1933	1977	1922	1934	1945	1950	1936	1998	1926	1957	1964
537.42	0	2014	1990	1994	1987	1985	2009	2001	2025	2010	2019	2021	2013	2009	2009	2033	2028	2024	2012	1994	2024	2011	1990	2016	1989	1994	2028	2038	2045	2063	2022	2036	2005	2024	1984	2034	2017	2022	2022	2009	2019	2045	2014	1988	1995	2003	2046	2043	2010
537.839	0	2094	2083	2113	2085	2092	2104	2090	2094	2106	2070	2107	2056	2107	2107	2095	2112	2108	2116	2080	2098	2114	2092	2153	2088	2117	2088	2112	2090	2111	2048	2105	2127	2086	2112	2057	2143	2098	2114	2123	2131	2116	2123	2090	2104	2109	2109	2087	2148
538.259	0	2209	2239	2217	2179	2190	2216	2143	2227	2205	2221	2211	2197	2186	2240	2257	2224	2232	2188	2180	2221	2252	2175	2174	2212	2196	2207	2212	2219	2188	2235	2236	2238	2193	2190	2206	2202	2189	2194	2235	2251	2210	2190	2210	2214	2187	2210	2221	2252
538.679	0	2169	2203	2175	2190	2187	2155	2149	2186	2165	2216	2148	2131	2137	2191	2173	2168	2143	2168	2159	2238	2200	2211	2176	2216	2168	2157	2196	2155	2160	2161	2159	2194	2211	2208	2175	2184	2183	2190	2205	2174	2175	2156	2170	2161	2195	2226	2203	2206
539.099	0	2019	1995	2029	2042	2008	2005	2040	2025	2026	2015	2039	2000	2021	2039	2030	2025	2031	2021	2024	2047	2025	2024	2003	2045	2013	2077	2023	2031	2076	2078	2063	2031	2040	2059	2066	2050	2038	2047	2052	2055	2050	2040	2030	2073	2032	2079	2020	2066
539.518	0	2026	2040	2059	2030	2038	2015	2042	2058	2079	2033	2052	2020	2024	2035	1996	2050	2040	2047	2061	2031	2042	2014	2060	2057	2025	2026	2057	2083	2020	2060	2063	2087	2066	2057	2044	2052	2037	2040	2005	2061	2060	2065	2049	2099	2043	2049	2057	2036
539.938	0	2057	2060	2055	2067	2065	2066	2040	2053	2029	2033	2063	2056	2031	2102	2070	2010	2082	2100	2033	2041	2024	2094	2083	2102	2073	2058	2066	2047	2040	2046	2055	2034	2082	2098	2041	2074	2060	2063	2054	2085	2087	2037	2067	2020	2066	2067	2071	2061
540.358	0	2138	2091	2188	2131	2131	2163	2154	2124	2122	2103	2090	2088	2119	2111	2120	2132	2135	2130	2095	2083	2105	2105	2129	2137	2168	2189	2143	2125	2168	2153	2110	2140	2100	2121	2100	2129	2101	2138	2139	2129	2170	2128	2140	2114	2137	2118	2144	2104
540.778	0	2079	2056	2070	2061	2045	2046	2028	2039	2053	2026	2032	2038	2038	2083	2016	2058	2019	2051	2050	2044	2072	2076	2026	2076	2049	2036	2050	2063	2058	2073	2072	2037	2067	2051	2033	2085	2066	2035	2084	2073	2047	2073	2063	2071	2053	2081	2036	2018
541.198	0	2108	2061	2090	2093	2124	2123	2103	2126	2101	2074	2135	2114	2090	2100	2137	2118	2111	2092	2090	2124	2111	2133	2136	2066	2100	2102	2118	2116	2142	2088	2152	2119	2101	2138	2105	2118	2138	2088	2111	2107	2097	2120	2103	2107	2144	2130	2157	2087
541.618	0	1954	1932	1948	1971	1949	1962	1953	1980	1957	1951	1980	1952	1983	1972	1971	1948	1975	1951	1967	1966	1960	1973	1933	1976	1951	1944	1946	1980	1972	1983	1995	1980	1944	1968	1976	1989	1970	1936	1966	1956	1963	1977	2008	1967	1973	1952	2009	1999
542.038	0	2121	2092	2144	2144	2136	2110	2120	2106	2178	2081	2077	2132	2127	2108	2112	2123	2155	2087	2132	2071	2153	2117	2117	2117	2181	2141	2131	2135	2082	2132	2130	2130	2145	2100	2124	2140	2091	2120	2146	2163	2140	2116	2148	2119	2134	2115	2129	2155
542.458	0	1779	1730	1769	1757	1779	1726	1739	1736	1781	1765	1748	1747	1747	1768	1731	1756	1771	1731	1727	1762	1720	1766	1756	1782	1757	1775	1753	1772	1791	1779	1759	1743	1776	1769	1746	1750	1783	1763	1785	1795	1774	1763	1794	1727	1771	1810	1737	1766
542.879	0	2136	2115	2124	2155	2144	2142	2121	2129	2109	2125	2130	2154	2111	2093	2088	2138	2105	2109	2138	2109	2118	2106	2129	2167	2112	2182	2149	2091	2078	2134	2156	2115	2123	2116	2132	2130	2111	2163	2117	2146	2104	2122	2112	2108	2128	2123	2108	2115
543.299	0	2393	2382	2398	2411	2394	2383	2401	2407	2357	2358	2381	2417	2413	2435	2386	2353	2412	2400	2403	2361	2418	2406	2397	2415	2364	2378	2346	2375	2399	2397	2366	2382	2374	2420	2377	2376	2399	2409	2411	2416	2376	2359	2405	2412	2444	2411	2405	2416
543.719	0	2182	2225	2177	2204	2232	2185	2161	2186	2185	2193	2170	2182	2160	2189	2163	2203	2157	2209	2190	2158	2169	2171	2190	2183	2196	2184	2175	2153	2192	2185	2199	2190	2207	2202	2213	2247	2221	2205	2198	2194	2223	2219	2200	2169	2185	2208	2184	2185
544.139	0	2036	2013	2019	2064	2070	2075	2083	2038	2063	2068	2049	2051	2066	2041	2080	2069	2147	2038	2058	2094	2066	2038	2069	2039	2064	2073	2069	2062	2073	2076	2103	2048	2051	2040	2058	2057	2046	2037	2100	2079	2042	2023	2051	2065	2072	2057	2094	2060
544.56	0	2124	2066	2124	2055	2069	2124	2053	2069	2159	2124	2111	2134	2078	2101	2107	2083	2125	2098	2073	2109	2114	2106	2094	2125	2113	2103	2091	2121	2099	2105	2113	2134	2144	2154	2147	2115	2138	2133	2145	2131	2133	2114	2077	2130	2125	2146	2140	2128
544.98	0	2057	2076	2100	2112	2089	2087	2099	2104	2093	2069	2092	2089	2072	2098	2116	2103	2143	2102	2059	2056	2119	2079	2079	2104	2104	2103	2105	2093	2104	2126	2113	2100	2129	2150	2107	2124	2115	2067	2125	2120	2062	2074	2103	2127	2128	2114	2139	2084
545.4	0	2204	2188	2178	2159	2197	2239	2147	2180	2153	2179	2129	2209	2208	2161	2174	2147	2216	2173	2170	2159	2216	2150	2168	2192	2155	2202	2241	2210	2150	2188	2189	2193	2158	2192	2189	2181	2155	2196	2175	2184	2166	2168	2194	2205	2183	2221	2209	2205
545.821	0	2321	2297	2323	2307	2288	2284	2296	2270	2317	2273	2321	2313	2296	2294	2290	2310	2292	2316	2318	2276	2332	2310	2270	2297	2303	2284	2280	2305	2302	2328	2332	2337	2316	2292	2287	2312	2313	2326	2349	2290	2303	2318	2284	2341	2302	2298	2317	2304
546.241	0	2223	2286	2207	2263	2226	2255	2245	2243	2261	2235	2210	2200	2212	2277	2215	2252	2278	2245	2192	2212	2215	2232	2220	2186	2264	2259	2220	2283	2245	2242	2290	2253	2260	2234	2277	2237	2238	2250	2245	2267	2257	2232	2232	2260	2250	2237	2241	2217
546.662	0	2141	2193	2152	2173	2214	2204	2168	2210	2182	2167	2161	2156	2183	2213	2172	2145	2184	2180	2169	2154	2201	2188	2191	2217	2135	2224	2247	2207	2174	2252	2204	2184	2214	2187	2183	2194	2138	2169	2203	2180	2159	2186	2224	2223	2179	2188	2152	2197
547.083	0	2230	2241	2234	2185	2205	2231	2229	2192	2211	2199	2220	2242	2225	2232	2234	2251	2247	2243	2237	2216	2223	2228	2239	2230	2249	2188	2230	2222	2248	2226	2220	2272	2265	2249	2224	2237	2260	2222	2223	2219	2237	2241	2223	2239	2223	2232	2216	2220
547.503	0	1999	2005	2019	2001	1995	2008	2024	2010	2024	2027	1995	2026	1976	2029	2012	2019	1972	1990	1992	1976	2008	1988	2007	1983	2021	2006	2018	2044	2010	2021	1978	2029	1981	2031	2021	1992	2051	1998	2010	1977	2004	2021	2033	1998	2034	1996	2030	2004
547.924	0	2140	2152	2152	2181	2191	2181	2182	2166	2194	2135	2218	2189	2177	2170	2161	2154	2169	2171	2174	2137	2186	2150	2121	2138	2149	2188	2182	2219	2168	2209	2175	2183	2155	2175	2174	2180	2190	2184	2195	2172	2135	2144	2194	2154	2170	2179	2153	2171
548.345	0	2012	2037	1967	2008	2026	2006	2003	2003	2033	2039	1992	2018	1992	1997	1987	1999	2012	1989	1999	2043	2011	2029	1988	2032	2037	2025	1980	2014	2011	2002	2024	2022	2022	2043	2027	1975	2040	1979	1987	2077	1996	2024	1990	2012	1986	1986	2034	2006
548.765	0	1965	1986	1982	1990	1954	2022	1956	2026	2013	2007	1984	1992	1987	1999	1978	2001	1980	1999	1999	1981	1989	1998	1978	1977	1994	1991	1990	1983	1958	1997	1982	1997	2009	1993	1989	1980	1996	2031	1990	1996	1992	2019	1999	1956	1949	2004	1986	1988
549.186	0	1791	1817	1807	1834	1804	1836	1792	1806	1813	1787	1820	1806	1826	1824	1815	1811	1821	1807	1810	1835	1830	1819	1806	1817	1781	1789	1825	1832	1820	1846	1849	1847	1828	1825	1795	1805	1821	1828	1827	1840	1798	1828	1820	1866	1791	1822	1850	1843
549.607	0	2214	2177	2148	2183	2164	2174	2210	2170	2209	2175	2193	2198	2185	2166	2171	2196	2180	2196	2197	2147	2202	2150	2201	2174	2143	2158	2154	2204	2161	2164	2208	2171	2200	2144	2214	2189	2197	2177	2159	2212	2187	2180	2185	2213	2182	2248	2196	2148
550.028	0	2053	2054	2066	2065	2040	2069	2072	2045	2049	2063	2052	2029	2067	2075	2022	2040	2037	2047	2026	2030	2051	2025	2008	2076	2055	2021	2049	2068	2060	2067	2044	2040	2064	2050	2079	2063	2066	1995	2098	2059	2073	2040	2043	2032	2070	2048	2042	2036
550.449	0	1946	1964	1938	1946	1982	1960	1928	1949	1913	1942	1908	1949	1976	1919	1946	1930	1909	1958	1926	1931	1945	1931	1898	1955	1919	1930	1938	1947	1952	1944	1955	1974	1926	1911	1902	1935	1915	1952	1956	1964	1919	1955	1936	1966	1955	1946	1970	1941
550.87	0	2122	2159	2110	2116	2092	2072	2147	2142	2158	2110	2088	2129	2118	2152	2129	2143	2146	2084	2088	2141	2107	2114	2111	2132	2175	2093	2159	2151	2117	2146	2134	2123	2148	2121	2129	2129	2120	2117	2112	2133	2152	2173	2120	2161	2155	2121	2142	2099
551.291	0	2156	2129	2114	2127	2154	2172	2134	2161	2118	2111	2121	2099	2151	2124	2134	2150	2133	2099	2106	2130	2123	2125	2120	2125	2112	2145	2127	2107	2093	2183	2155	2128	2106	2134	2120	2091	2175	2108	2132	2107	2135	2170	2166	2140	2154	2130	2119	2146
551.712	0	2067	2059	2060	2060	2053	2050	2077	2062	2078	2057	2047	2054	2064	2074	2073	2040	2075	2065	2043	2039	2061	2069	2048	2076	2027	2065	2074	2059	2056	2050	2063	2066	2056	2042	2079	2063	2046	2072	2056	2033	2068	2053	2071	2043	2069	2053	2061	2065
552.133	0	2075	2086	2108	2107	2059	2066	2085	2055	2058	2067	2040	2092	2067	2049	2099	2076	2085	2088	2096	2092	2085	2072	2083	2066	2049	2078	2082	2107	2068	2093	2037	2102	2072	2065	2066	2080	2100	2083	2047	2094	2100	2064	2049	2072	2035	2049	2048	2097
552.554	0	2157	2151	2144	2169	2178	2185	2154	2155	2184	2122	2156	2180	2165	2179	2145	2168	2167	2186	2152	2235	2178	2158	2212	2190	2144	2190	2204	2164	2184	2178	2154	2157	2193	2160	2164	2214	2152	2195	2230	2144	2155	2130	2189	2157	2159	2168	2202	2196
552.975	0	2105	2110	2127	2148	2132	2154	2118	2134	2131	2102	2149	2090	2149	2171	2138	2152	2134	2154	2082	2161	2115	2119	2156	2128	2138	2120	2104	2142	2110	2153	2167	2139	2166	2132	2162	2116	2133	2106	2127	2152	2132	2122	2140	2130	2117	2153	2115	2120
553.397	0	1956	1913	1949	1997	1946	1938	1933	1948	1959	1944	1964	1961	1932	1937	1954	1995	1978	1989	1960	1944	1914	1938	1987	1935	1982	1987	1979	1936	1962	1942	1935	1964	1955	1962	1958	1945	1945	1939	1959	1944	1996	1994	1965	1928	1931	1977	1941	1938
553.818	0	2089	2111	2128	2148	2143	2126	2119	2128	2123	2138	2129	2147	2154	2133	2152	2163	2146	2120	2110	2169	2171	2164	2122	2154	2126	2120	2136	2139	2155	2152	2144	2160	2136	2150	2115	2143	2149	2156	2119	2159	2163	2191	2126	2158	2118	2162	2170	2158
554.239	0	2150	2197	2215	2228	2219	2237	2216	2242	2238	2248	2204	2232	2217	2221	2236	2209	2255	2212	2218	2231	2218	2230	2198	2245	2242	2200	2227	2191	2198	2208	2240	2188	2258	2239	2254	2218	2225	2212	2228	2216	2230	2260	2264	2201	2223	2245	2240	2240
554.661	0	1986	1992	2011	2022	2029	1959	2024	1990	2006	2005	2019	1967	1989	1982	2015	1998	1989	2012	1994	1960	1986	2001	1953	2049	2004	2026	2005	2014	1993	2002	2040	2003	1984	1961	2019	2025	2009	2018	2013	2004	1984	2015	1974	2019	1986	1980	2009	2014
555.082	0	1982	1971	1962	1963	1968	1971	2011	1976	1950	1991	2012	1977	2011	1976	1978	2014	2010	1964	2001	1986	1964	1948	1951	1967	2010	2008	1993	1981	1960	1990	1993	1985	1971	1983	1950	2034	1968	1981	1989	1980	1993	1962	1996	1981	1964	1996	2010	1993
555.503	0	1964	1967	1994	1990	1996	2034	2012	1999	1984	1965	1994	1980	1974	1996	1957	1926	2045	1997	1988	1998	1987	2018	1983	1985	1995	1962	1967	1987	1991	2005	1968	1966	1986	1998	1986	2014	1991	2044	2014	1961	2003	1996	1970	2001	1998	2008	1968	1994
555.925	0	2019	2008	2048	2036	2032	2026	2075	2010	2038	2027	2063	2024	2061	2017	2040	2047	2052	2037	2008	2028	2072	1998	2018	2064	2054	2073	2052	2029	2051	2049	2022	2040	2014	2047	2034	2060	2048	2040	2026	2017	2061	2074	2035	2079	2079	2031	2063	2049
556.346	0	1948	1981	1947	1913	1979	1946	1956	1960	1924	1946	1966	1973	1943	1983	1974	1966	1968	1955	1946	1965	1952	1920	1938	1966	1990	1923	1943	1948	1944	1940	1985	1956	1992	1986	1916	1938	1960	1966	1977	1937	1940	1958	1984	1940	1964	1921	1960	1960
556.768	0	2349	2362	2296	2313	2382	2301	2366	2337	2287	2358	2323	2328	2318	2333	2334	2351	2344	2335	2346	2310	2339	2335	2330	2363	2303	2367	2308	2346	2340	2340	2366	2332	2345	2338	2319	2360	2348	2338	2354	2343	2300	2335	2345	2317	2337	2345	2337	2315
557.19	0	1989	1974	1987	1983	1967	2008	1970	1993	1962	1972	1986	1971	1967	2015	1988	1952	2003	1924	1989	1951	1983	2013	2009	2007	1986	1923	1991	2002	1936	1994	1958	1990	1988	2026	2003	1998	1970	2005	1990	1987	2003	1972	1993	1951	1955	2012	1953	2003
557.611	0	1900	1891	1942	1886	1906	1928	1951	1935	1925	1902	1929	1929	1910	1928	1918	1938	1912	1947	1928	1944	1924	1908	1897	1912	1902	1932	1934	1931	1890	1914	1880	1950	1922	1893	1898	1929	1938	1933	1919	1910	1910	1920	1920	1887	1888	1898	1907	1934
558.033	0	1968	1988	2000	1959	2027	1999	2011	2017	2022	2006	1980	2026	1972	2008	1988	1994	1989	2060	2010	1983	1979	1980	1958	2051	1991	2009	2014	2029	2021	1980	2025	2000	2014	2033	2001	1986	1983	1980	2026	2002	2018	1996	2008	2062	1998	2021	2005	2023
558.455	0	1884	1907	1912	1899	1925	1912	1910	1908	1950	1939	1909	1950	1897	1919	1942	1948	1926	1905	1928	1899	1913	1931	1909	1898	1926	1924	1908	1893	1927	1881	1926	1934	1894	1917	1910	1917	1889	1926	1924	1896	1879	1961	1910	1977	1903	1887	1946	1950
558.877	0	2009	2031	2047	1999	2003	1991	2016	2039	2053	2040	1989	1977	2017	2027	2035	2024	1980	1982	2036	2025	2008	2027	2028	1995	2031	1995	1981	2022	2031	2015	2010	2046	2014	2022	2013	1984	1982	2040	2040	2036	2052	2026	2060	2061	2037	2022	2026	2035
559.298	0	1866	1912	1878	1887	1892	1891	1878	1855	1845	1830	1838	1844	1859	1874	1847	1854	1874	1895	1801	1881	1879	1854	1875	1861	1853	1856	1871	1840	1919	1853	1856	1877	1863	1850	1893	1896	1843	1852	1876	1920	1831	1839	1867	1860	1816	1811	1867	1849
559.72	0	2110	2147	2140	2088	2104	2123	2114	2167	2138	2146	2132	2125	2148	2150	2141	2149	2111	2132	2163	2165	2136	2131	2127	2120	2165	2151	2146	2135	2166	2130	2136	2134	2171	2172	2176	2121	2127	2153	2168	2108	2164	2152	2121	2144	2152	2165	2141	2150
560.142	0	1928	1980	1986	1974	1968	1994	1982	1995	1988	1985	1997	1963	1964	1992	1967	2010	1970	1980	1976	1996	2027	1959	1998	1978	2010	1983	1958	1979	2009	1993	1960	2001	1992	1979	1995	1987	1995	2012	1986	1955	2001	1964	2000	2003	1957	1973	1999	1979
560.564	0	2034	2034	2043	2051	2079	2034	2063	2079	2020	2032	2083	2044	2044	2031	2062	2032	2040	2068	2024	2053	2043	2031	2091	2051	2032	2055	2036	2068	2063	2043	2032	2017	2057	2084	2065	2062	2056	2021	2051	1999	2037	2048	2061	2077	2033	2062	2055	2059
560.986	0	2052	2049	2062	2088	2093	2072	2089	2075	2111	2056	2088	2014	2062	2075	2042	2106	2110	2075	2073	2052	2063	2084	2056	2089	2073	2031	2049	2070	2078	2072	2059	2106	2110	2071	2067	2097	2086	2097	2085	2095	2091	2080	2118	2105	2047	2096	2091	2058
561.408	0	2051	2108	2058	2036	2057	2079	2081	2064	2083	2094	2049	2066	2100	2035	2062	2049	2083	2084	2061	2060	2059	2111	2066	2111	2086	2090	2075	2154	2094	2094	2122	2088	2113	2047	2077	2063	2088	2100	2088	2111	2101	2031	2088	2120	2109	2063	2066	2080
561.83	0	2144	2203	2193	2193	2187	2218	2200	2219	2184	2200	2210	2204	2212	2154	2178	2169	2193	2213	2189	2170	2195	2195	2190	2201	2189	2185	2228	2187	2178	2168	2187	2206	2229	2188	2206	2213	2188	2239	2161	2199	2219	2203	2202	2188	2221	2187	2187	2182
562.252	0	1870	1935	1882	1922	1916	1908	1928	1878	1862	1871	1901	1864	1913	1856	1871	1866	1912	1917	1906	1904	1884	1866	1880	1902	1858	1933	1902	1901	1907	1883	1873	1903	1908	1865	1882	1907	1901	1924	1878	1930	1912	1913	1934	1913	1907	1895	1902	1906
562.675	0	2087	2137	2145	2143	2104	2189	2129	2162	2139	2140	2132	2127	2125	2090	2123	2142	2127	2113	2134	2147	2116	2106	2122	2126	2105	2142	2152	2118	2152	2178	2148	2146	2140	2102	2146	2107	2121	2184	2145	2109	2165	2146	2127	2114	2160	2168	2143	2123
563.097	0	2125	2121	2098	2111	2130	2127	2121	2083	2120	2102	2094	2085	2134	2111	2122	2141	2127	2116	2164	2124	2104	2135	2109	2085	2117	2112	2179	2120	2105	2122	2050	2085	2110	2120	2127	2079	2104	2146	2154	2138	2117	2159	2114	2126	2117	2117	2123	2157
563.519	0	2158	2195	2154	2161	2190	2136	2184	2122	2225	2155	2175	2147	2151	2179	2126	2168	2158	2188	2196	2146	2150	2188	2152	2188	2164	2189	2172	2185	2161	2198	2195	2158	2191	2158	2150	2163	2171	2177	2179	2161	2130	2165	2185	2202	2171	2172	2171	2175
563.941	0	2047	2071	1986	2055	2057	2006	2031	2025	2024	2042	2027	2062	1997	2054	2041	2041	2013	2035	2046	2028	2072	2074	2028	2052	2023	2058	2064	2014	2040	2040	2017	2069	2048	2036	2066	2062	2051	2012	2040	2021	2041	2059	2059	2062	2052	2045	2050	2071
564.364	0	1937	1925	1960	1946	1921	1912	1931	1893	1933	1917	1925	1919	1932	1920	1883	1916	1924	1913	1902	1919	1939	1944	1939	1936	1950	1909	1934	1930	1953	1935	1888	1941	1917	1892	1918	1953	1927	1929	1911	1926	1907	1904	1906	1937	1937	1897	1930	1942
564.786	0	1783	1782	1773	1776	1787	1831	1822	1788	1826	1830	1805	1800	1848	1806	1763	1810	1801	1832	1802	1823	1844	1821	1817	1828	1822	1816	1814	1800	1806	1817	1781	1811	1827	1832	1830	1810	1820	1795	1810	1794	1836	1797	1798	1798	1789	1857	1790	1828
565.209	0	1897	1920	1948	1927	1936	1932	1917	1940	1925	1913	1932	1906	1930	1906	1912	1941	1910	1940	1923	1907	1914	1944	1961	1908	1961	1931	1935	1946	1928	1921	1909	1918	1910	1899	1896	1926	1915	1930	1956	1930	1960	1969	1941	1929	1910	1923	1958	1980
565.631	0	2004	2004	2019	2058	2009	2043	2026	2073	2021	2026	2025	2025	2027	2035	2009	2043	2013	2056	2057	2019	2052	2027	2009	2018	2106	1993	2028	2048	2038	2037	2031	2065	2032	2028	2069	2035	1997	2047	1999	2015	2006	2021	2054	2062	2007	2085	2030	2053
566.054	0	2034	2035	2009	2067	2049	2068	2024	2106	2056	2051	2033	2110	2045	2025	2007	2041	2043	2053	2035	2080	2058	2009	2052	2026	2053	2046	2060	2028	2061	2026	2045	2025	2021	2066	2075	2064	2021	2003	2031	2054	2044	2046	2060	2066	2084	2047	2085	2091
566.476	0	2267	2276	2188	2246	2279	2238	2276	2211	2271	2212	2227	2249	2237	2260	2246	2269	2259	2270	2230	2214	2231	2249	2290	2248	2252	2276	2269	2246	2269	2259	2248	2282	2265	2267	2248	2291	2266	2222	2221	2266	2276	2245	2268	2242	2240	2259	2264	2264
566.899	0	2092	2033	2105	2040	2100	2064	2084	2117	2080	2071	2052	2078	2060	2044	2118	2068	2073	2102	2098	2099	2082	2075	2085	2075	2073	2082	2065	2037	2135	2053	2079	2071	2085	2064	2035	2088	2079	2092	2078	2051	2066	2131	2127	2073	2122	2065	2092	2067
567.321	0	1742	1762	1745	1718	1764	1776	1733	1764	1754	1775	1754	1771	1760	1732	1750	1760	1766	1761	1741	1803	1759	1789	1731	1743	1773	1779	1782	1753	1759	1753	1739	1784	1796	1771	1778	1779	1754	1753	1792	1761	1753	1743	1774	1765	1757	1753	1759	1795
567.744	0	2077	2078	2077	2097	2104	2056	2033	2094	2032	2103	2067	2054	2069	2104	2108	2059	2088	2042	2088	2042	2088	2072	2062	2097	2121	2097	2085	2103	2092	2075	2097	2109	2098	2104	2081	2077	2073	2057	2087	2094	2121	2116	2061	2121	2091	2088	2045	2135
568.167	0	1801	1822	1826	1814	1858	1820	1859	1818	1832	1858	1799	1791	1839	1874	1821	1838	1844	1822	1797	1826	1838	1833	1845	1832	1816	1825	1837	1814	1861	1805	1775	1801	1805	1813	1826	1834	1838	1835	1816	1809	1848	1850	1872	1834	1832	1833	1818	1829
568.59	0	2008	2008	1990	1989	2019	1974	1997	2035	2012	2045	2008	2020	1990	1992	2005	1992	1967	1995	1965	1994	1989	1986	2017	1997	2041	2014	1999	2029	1982	1997	1995	2012	2010	2004	2016	2014	1967	2056	2001	1953	2033	2007	2013	1995	1982	1948	1995	1970
569.012	0	2094	2113	2069	2090	2081	2099	2097	2147	2078	2143	2127	2121	2087	2111	2084	2097	2101	2036	2066	2069	2081	2108	2086	2109	2122	2109	2115	2082	2152	2106	2080	2132	2089	2088	2115	2092	2095	2131	2093	2095	2136	2123	2113	2121	2081	2103	2068	2111
569.435	0	1990	1982	2020	2006	1942	1976	1983	2005	2003	1990	2041	1987	2035	1976	1992	2020	1990	1996	1980	2056	1994	2016	2001	2000	1928	2040	1981	1981	2036	1986	1978	1983	2030	1995	2026	1986	2048	2038	2021	1977	2003	2010	2031	2001	1974	1997	2013	2006
569.858	0	2032	2037	1998	2015	1969	2026	2020	2037	2030	2026	2072	2015	2012	2045	2001	2024	2045	2044	2040	2014	2024	2015	1988	2035	2061	2041	2031	2021	2022	2063	1999	2030	2023	2028	2014	1998	2031	2016	2014	2051	2051	2009	2038	2035	2064	2018	2025	2015
570.281	0	2267	2262	2255	2241	2291	2280	2244	2300	2250	2268	2264	2282	2240	2275	2264	2290	2255	2281	2232	2264	2264	2282	2250	2261	2286	2281	2239	2257	2287	2248	2294	2243	2286	2247	2268	2218	2280	2269	2292	2260	2282	2277	2238	2229	2315	2239	2275	2280
570.704	0	1970	1958	1973	1998	1985	2004	1960	1990	1930	1977	1995	1977	1977	1980	1983	1962	1938	1974	1974	1946	1986	1979	1934	1949	1981	1979	1972	2004	2030	1986	1933	1966	1954	2006	1977	1969	1965	1972	1938	1986	1992	1939	1945	1981	1974	1969	2019	2014
571.127	0	2113	2133	2111	2113	2127	2092	2118	2140	2121	2100	2079	2111	2101	2090	2082	2096	2108	2105	2100	2133	2117	2109	2123	2097	2117	2139	2148	2128	2133	2099	2118	2086	2134	2122	2091	2124	2099	2121	2126	2130	2145	2151	2141	2087	2124	2114	2141	2120
571.55	0	2024	2083	2080	2056	2086	2050	2068	2082	2064	2082	2067	2062	2088	2065	2059	2112	2096	2094	2051	2095	2035	2074	2095	2067	2098	2071	2094	2086	2086	2111	2072	2101	2086	2115	2072	2047	2065	2063	2074	2079	2093	2082	2071	2108	2069	2066	2048	2069
571.973	0	1915	1931	1936	1948	1918	1903	1903	1919	1946	1928	1922	1915	1884	1883	1935	1951	1912	1911	1953	1933	1957	1899	1919	1948	1966	1917	1928	1956	1903	1963	1932	1924	1922	1971	1930	1932	1973	1976	1900	1921	1946	1973	1949	1946	1940	1918	1953	1925
572.396	0	1844	1839	1855	1873	1837	1845	1870	1832	1839	1805	1842	1839	1850	1894	1866	1883	1856	1846	1872	1876	1848	1816	1876	1830	1848	1886	1854	1833	1861	1829	1842	1829	1846	1855	1844	1849	1867	1834	1844	1887	1862	1866	1875	1838	1845	1861	1899	1840
572.82	0	2014	1990	1998	1986	1978	2021	2020	2009	2001	1992	1997	2040	1973	1997	1956	1976	2018	2013	2004	2011	2028	1973	1970	1983	1992	1998	1962	1996	1975	2001	1969	1992	1995	1975	2011	1997	2010	1983	1993	1997	2004	2003	1972	2023	1987	1984	2003	2032
573.243	0	1847	1910	1919	1868	1890	1880	1887	1908	1860	1874	1923	1829	1884	1854	1883	1871	1902	1894	1872	1880	1881	1896	1859	1870	1877	1870	1915	1905	1854	1861	1850	1880	1842	1842	1883	1873	1853	1880	1890	1892	1899	1908	1867	1890	1899	1875	1903	1890
573.666	0	2135	2099	2113	2134	2104	2099	2101	2103	2166	2120	2132	2118	2174	2131	2140	2132	2184	2121	2146	2107	2136	2113	2116	2107	2159	2131	2100	2122	2133	2137	2113	2148	2150	2135	2132	2143	2132	2134	2145	2156	2143	2146	2168	2149	2109	2153	2154	2140
574.089	0	2063	2033	2003	2040	2039	2084	2010	2011	2040	2022	2008	1993	2038	2063	2024	2025	2031	2018	2024	2015	2041	2038	2033	2061	2032	2046	2053	2035	2027	2052	2072	2054	2021	2039	2044	2037	2063	2028	2032	2030	2054	2059	2063	2061	2032	2023	2044	2050
574.513	0	1892	1958	1939	1883	1929	1936	1935	1896	1934	1930	1914	1947	1981	1926	1940	1940	1925	1961	1954	1941	1934	1931	1969	1935	1928	1928	1942	1906	1921	1920	1931	1936	1885	1898	1930	1924	1924	1934	1934	1885	1938	1962	1937	1934	1896	1960	1958	1946
574.936	0	2046	2057	2097	2049	2085	2082	2089	2076	2049	2089	2051	2057	2046	2056	2069	2091	2041	2118	2084	2056	2084	2070	2047	2065	2097	2099	2046	2087	2086	2047	2067	2087	2069	2080	2051	2078	2094	2143	2045	2062	2082	2115	2056	2054	2103	2099	2051	2075
575.36	0	1834	1813	1849	1804	1832	1825	1798	1788	1803	1812	1782	1807	1816	1814	1813	1773	1803	1856	1784	1810	1819	1816	1802	1821	1784	1794	1808	1817	1789	1794	1809	1793	1811	1810	1808	1810	1807	1818	1819	1813	1816	1855	1836	1821	1805	1813	1768	1844
575.783	0	2189	2207	2243	2223	2210	2204	2216	2225	2232	2214	2222	2211	2230	2207	2237	2217	2237	2211	2231	2211	2237	2233	2217	2166	2246	2224	2188	2206	2220	2232	2216	2219	2242	2214	2226	2266	2193	2237	2205	2248	2220	2226	2246	2238	2208	2212	2242	2265
576.207	0	1986	2005	1992	1957	2022	1954	1993	1998	1992	1984	1974	2000	2003	2008	2019	2001	1998	1959	1981	1979	1996	1982	2030	2009	2020	2014	2021	1997	1964	2014	1990	1965	2004	2024	2021	1969	1972	2012	1979	1979	2015	1987	2009	1992	2062	2041	2019	2000
576.63	0	2104	2097	2124	2083	2119	2040	2109	2089	2097	2118	2066	2091	2094	2117	2100	2140	2079	2096	2121	2053	2125	2105	2060	2095	2096	2104	2082	2072	2112	2080	2129	2121	2102	2154	2079	2104	2132	2102	2118	2109	2108	2100	2105	2111	2106	2132	2110	2101
577.054	0	2061	2024	2035	2062	2029	2031	2078	2062	2065	2069	2037	2051	2061	2024	2074	2085	2076	2069	2066	2046	2042	2093	2073	2080	2059	2068	2048	2052	2042	2044	2087	2052	2095	2072	2035	2083	2035	2050	2041	2054	2068	2059	2075	2052	2063	2089	2098	2102
577.478	0	2189	2269	2274	2248	2280	2259	2243	2251	2254	2232	2223	2264	2259	2244	2233	2227	2248	2228	2232	2232	2263	2287	2233	2299	2213	2267	2278	2230	2241	2252	2222	2298	2241	2236	2237	2266	2238	2233	2255	2264	2232	2261	2231	2290	2221	2252	2265	2223
577.901	0	2006	2032	2012	2013	1999	2000	1970	2063	2015	2054	2065	1992	2036	2036	2029	2068	2023	2037	2061	2039	2038	2032	2013	2058	2037	2038	2010	2037	2006	2051	2051	2036	2031	2034	2046	2000	2056	2021	2034	2032	2024	1995	2060	2050	2042	2051	2053	1999
578.325	0	1977	1990	2044	1961	1979	2002	1972	1976	1967	2012	2007	1973	1989	1964	1995	1970	1973	1989	2009	1989	1957	1974	1988	2013	1965	1965	1989	1987	2010	1954	1971	1988	1977	1981	1960	2014	1999	1996	1967	2018	2012	1989	2036	2021	1981	1961	2011	1974
578.749	0	1894	1903	1934	1894	1908	1879	1883	1916	1894	1896	1886	1900	1905	1871	1875	1886	1917	1921	1881	1897	1882	1887	1895	1921	1910	1886	1907	1895	1912	1917	1902	1932	1896	1921	1898	1898	1914	1881	1892	1875	1918	1889	1916	1886	1908	1937	1939	1906
579.173	0	2104	2057	2087	2070	2062	2096	2070	2038	2069	2044	2060	2061	2053	2077	2059	2070	2106	2068	2035	2111	2034	2067	2056	2086	2095	2075	2083	2076	2102	2081	2077	2036	2031	2083	1995	2058	2049	2051	2066	2053	2050	2059	2047	2073	2096	2060	2040	2096
579.596	0	2116	2114	2095	2151	2112	2115	2107	2117	2161	2111	2115	2127	2152	2092	2145	2104	2146	2124	2115	2142	2140	2137	2107	2177	2150	2171	2102	2156	2133	2100	2138	2157	2113	2126	2120	2116	2140	2132	2159	2162	2121	2101	2098	2149	2129	2094	2125	2138
580.02	0	1955	1929	1945	1928	1961	1953	1935	1940	1942	1980	1928	1932	1930	1948	1946	1935	1938	1965	1934	1870	1938	1908	1925	1888	1929	1920	1948	1948	1951	1951	1915	1960	1911	1948	1899	1979	1949	1964	1908	1946	1971	1931	1949	1976	1918	1944	1932	1970
580.444	0	1853	1828	1855	1844	1808	1837	1828	1825	1850	1820	1816	1850	1819	1847	1823	1855	1806	1835	1812	1828	1838	1841	1855	1826	1808	1845	1864	1874	1842	1815	1825	1839	1855	1821	1853	1852	1834	1822	1843	1825	1817	1813	1803	1854	1854	1833	1877	1850
580.868	0	2002	2031	1999	1986	2001	2037	1965	1973	1983	2020	1997	1997	2033	2022	2054	2019	1997	2014	1999	2010	1993	1996	2008	1966	2003	2007	2014	1985	2052	2031	1993	2002	1996	2035	2025	2014	2021	2053	2002	2017	2067	2034	2044	1998	1940	2022	2014	1999
581.292	0	2016	2051	2072	2030	2068	2022	2078	2047	2008	2062	2026	2023	2031	2038	2027	2048	2068	2044	2019	2025	2010	2052	2065	2041	2051	2042	2000	2049	2029	2036	2035	2053	1999	2066	2069	2050	2061	2047	2028	2016	2045	2061	2038	2029	2023	2012	2050	2041
581.716	0	1999	1967	2012	1972	1985	1962	1986	1967	1992	1980	1947	1956	1979	1983	1950	1934	1998	1928	1956	1960	1962	1941	1936	1962	1971	1950	1970	1973	1995	1930	1972	1959	1946	1963	1988	1961	1971	1934	1926	1950	1958	1931	1980	1956	2016	2017	1965	1979
582.141	0	2045	2089	2104	2057	2055	2060	2092	2025	2060	2069	2115	2037	2057	2072	2051	2100	2079	2062	2079	2078	2100	2057	2062	2056	2079	2098	2085	2077	2109	2056	2083	2067	2052	2058	2059	2103	2081	2080	2088	2097	2092	2071	2120	2057	2077	2105	2091	2033
582.565	0	1983	2064	2095	2034	2059	2057	2065	2042	2032	2026	2037	2038	2025	2043	2082	2074	2042	2004	2073	2020	2066	2069	2022	2061	2056	2063	2043	2057	2073	2063	2024	2072	2064	2046	2068	2056	2032	2072	2053	2005	2021	2097	2075	2070	2005	2057	2052	2064
582.989	0	2064	2108	2067	2128	2077	2094	2081	2050	2048	2074	2061	2089	2097	2074	2061	2072	2069	2060	2067	2115	2059	2111	2088	2091	2078	2104	2097	2055	2087	2072	2089	2072	2062	2059	2105	2082	2062	2121	2081	2060	2104	2142	2100	2070	2047	2066	2095	2075
583.413	0	1982	1983	1993	1989	1976	1966	1991	1986	2004	1966	2013	1969	1950	1945	1983	1980	1949	1925	1992	2001	1986	1960	1983	1968	1944	1964	1967	1946	1999	1992	1970	1994	1971	1960	1953	1952	1969	1958	1989	1957	1980	1998	2003	1966	1981	1989	2040	1992
583.837	0	2121	2124	2101	2091	2122	2122	2075	2086	2093	2052	2137	2105	2104	2114	2088	2087	2046	2108	2108	2077	2072	2067	2081	2089	2088	2092	2082	2120	2133	2141	2136	2092	2109	2105	2083	2113	2091	2085	2094	2117	2089	2092	2082	2095	2108	2099	2108	2149
584.262	0	1890	1921	1938	1913	1902	1954	1949	1929	1941	1902	1914	1908	1878	1912	1906	1898	1919	1955	1903	1912	1929	1950	1900	1906	1915	1919	1904	1900	1902	1950	1937	1972	1913	1931	1935	1962	1906	1963	1921	1929	1938	1919	1904	1926	1919	1916	1893	1985
584.686	0	1979	1988	1961	2044	1980	1965	1981	1974	2006	2003	2026	1997	2021	2011	2008	1976	1983	1950	1996	2034	2002	1991	2002	1996	2024	2030	2032	2017	2038	1997	2012	1985	2042	2001	1995	2010	2023	2004	1998	1983	1985	2014	2015	2029	2027	2022	2017	2020
585.111	0	1970	1961	1973	1930	1913	1996	1927	1976	1958	1988	1937	1964	1939	1963	1953	1996	1958	1989	1964	1947	1979	1987	1940	1999	1960	1960	1983	1991	1944	1950	1955	1981	1919	1990	2023	1960	1985	1980	1928	1950	1948	1946	1965	2020	1971	1944	2009	1968
585.535	0	2124	2138	2092	2097	2070	2111	2107	2129	2109	2067	2108	2119	2069	2072	2076	2101	2040	2102	2098	2063	2077	2105	2072	2083	2104	2111	2111	2134	2075	2103	2074	2104	2098	2083	2134	2103	2129	2116	2108	2087	2100	2159	2089	2088	2111	2095	2079	2115
585.959	0	2193	2174	2196	2161	2175	2175	2137	2203	2138	2159	2185	2120	2138	2177	2174	2179	2143	2132	2202	2202	2153	2182	2166	2151	2197	2148	2158	2159	2190	2194	2188	2167	2179	2191	2205	2185	2164	2170	2219	2211	2153	2175	2213	2172	2175	2140	2185	2205
586.384	0	2134	2064	2128	2043	2079	2130	2048	2058	2119	2069	2104	2117	2113	2062	2083	2095	2124	2063	2069	2083	2063	2083	2089	2098	2117	2104	2106	2098	2126	2115	2119	2105	2123	2126	2098	2115	2088	2047	2107	2065	2103	2110	2068	2110	2086	2080	2090	2095
586.809	0	2124	2051	2073	2091	2076	2123	2069	2090	2093	2126	2054	2115	2114	2091	2038	2092	2105	2076	2111	2098	2105	2109	2124	2084	2123	2109	2076	2091	2139	2127	2131	2118	2119	2119	2084	2116	2080	2067	2095	2121	2093	2099	2137	2089	2131	2129	2112	2106
587.233	0	2087	2101	2133	2110	2154	2120	2086	2146	2108	2096	2146	2127	2137	2138	2118	2084	2132	2086	2111	2146	2101	2122	2135	2095	2134	2145	2092	2150	2078	2096	2152	2152	2082	2155	2117	2122	2094	2108	2102	2127	2108	2122	2121	2165	2138	2079	2102	2086
587.658	0	2220	2220	2162	2211	2223	2207	2225	2254	2223	2216	2200	2207	2205	2242	2225	2238	2208	2217	2219	2208	2239	2241	2226	2189	2218	2189	2173	2248	2220	2202	2270	2236	2190	2207	2225	2237	2193	2178	2232	2207	2160	2264	2231	2239	2242	2263	2200	2251
588.083	0	2065	2105	2077	2055	2089	2070	2076	2079	2089	2045	2069	2078	2063	2103	2098	2082	2071	2109	2107	2076	2102	2069	2098	2087	2098	2094	2071	2106	2099	2102	2086	2099	2064	2088	2109	2084	2058	2098	2064	2066	2099	2101	2123	2105	2072	2060	2096	2091
588.507	0	2092	2066	2060	2061	2078	2077	2073	2093	2100	2074	2077	2059	2057	2085	2074	2075	2061	2059	2116	2072	2045	2077	2104	2056	2115	2057	2103	2036	2048	2068	2077	2086	2080	2052	2059	2064	2117	2072	2108	2075	2085	2074	2061	2124	2098	2031	2073	2064
588.932	0	1975	1936	1944	1946	1942	1992	1966	2001	1957	1952	1947	1958	1960	1948	1967	1954	1945	1966	1942	1964	1959	1931	1950	1928	1951	1968	1949	1976	1992	1959	1922	1984	1926	1989	1958	1934	1956	1966	1928	1957	1923	1950	1946	1927	1932	1910	1933	1990
589.357	0	2091	2083	2057	2048	2052	2069	2108	2084	2120	2065	2093	2101	2101	2097	2069	2047	2075	2096	2080	2093	2107	2082	2058	2108	2103	2083	2121	2104	2133	2090	2114	2107	2058	2113	2104	2100	2089	2120	2120	2105	2152	2070	2099	2088	2124	2092	2123	2104
589.782	0	2028	2049	2073	2092	2106	2055	2072	2066	2115	2067	2039	2045	2056	2059	2093	2053	2081	2020	2059	2081	2103	2042	2064	2054	2083	2029	2083	2060	2065	2093	2056	2063	2056	2066	2095	2047	2083	2096	2085	2033	2092	2045	2041	2054	2102	2067	2049	2062
590.207	0	1997	2058	1983	1967	1978	2015	1997	1999	1994	1992	2020	2008	1974	2010	2024	2020	2022	1998	2000	1973	1980	2037	1979	1997	2027	2036	2048	1990	2029	2021	2016	1990	2022	2021	2021	1998	2019	1999	2005	2012	2005	2060	1988	2002	1991	1984	2022	1997
590.632	0	2052	2024	2065	2050	2034	2033	2081	2094	2059	2076	2021	2009	2051	2049	2021	2037	2062	2036	2043	2025	2065	2050	2021	2065	2041	2052	2011	2072	2040	2035	2065	2057	2057	2012	2068	2054	2055	2044	2083	2084	2060	2082	2033	2045	2021	2036	2065	2060
591.057	0	2442	2374	2414	2440	2444	2447	2411	2411	2449	2453	2424	2429	2398	2441	2459	2445	2437	2431	2424	2443	2410	2430	2386	2442	2451	2464	2424	2421	2433	2462	2469	2411	2443	2457	2438	2411	2376	2417	2456	2426	2406	2456	2461	2404	2430	2414	2452	2471
591.482	0	2012	2017	2011	1980	1981	1976	2034	1994	1996	1997	2012	1996	2044	2008	2005	2028	1997	1998	1983	2015	2027	2020	1974	2008	1980	2026	1978	1998	1987	1976	2096	2018	2002	2019	2046	2003	2021	2015	1991	2039	1993	2015	2005	2003	2051	1999	2022	2028
591.907	0	2000	2040	1993	2026	2003	2014	2045	1965	2034	2039	2006	2051	2019	2008	1985	2030	2024	2052	2033	1997	1966	2016	2092	2012	2056	2035	2011	2037	2023	2069	2017	1992	1988	2039	2009	2005	2062	2060	2035	2020	1988	1997	2050	2043	2046	2017	2011	2003
592.332	0	2183	2176	2165	2207	2138	2171	2200	2181	2218	2198	2200	2205	2201	2180	2174	2181	2189	2197	2189	2178	2158	2159	2235	2216	2192	2190	2179	2217	2136	2191	2175	2214	2193	2186	2196	2251	2177	2179	2184	2213	2211	2216	2181	2187	2203	2193	2209	2210
592.757	0	2007	2071	2015	2090	2032	2033	2060	2073	2028	2059	2039	2063	2062	2030	2054	2040	2060	2095	2042	2072	2043	2024	2035	2023	2061	2045	2056	2097	2065	2033	2062	2065	2022	2058	2030	2056	2041	1995	2072	2029	2017	2049	2046	2092	2091	2048	2031	2033
593.182	0	1930	1928	1923	1972	1912	1923	1937	1937	1969	2002	1960	1908	1935	1934	1928	1906	1914	1926	1932	1985	1916	1946	1900	1941	1953	1896	1929	1965	1912	1967	1952	1940	1929	1963	1983	1901	1977	1949	1942	1946	1963	1919	1940	1911	1933	1944	1942	1917
593.607	0	2089	2119	2109	2109	2090	2119	2074	2137	2104	2069	2120	2109	2066	2096	2044	2102	2108	2107	2127	2086	2123	2116	2087	2095	2118	2124	2069	2106	2098	2136	2080	2117	2159	2061	2120	2117	2086	2123	2088	2103	2123	2131	2114	2102	2131	2105	2114	2092
594.033	0	2150	2149	2092	2139	2111	2122	2170	2120	2110	2107	2123	2100	2097	2109	2079	2131	2141	2100	2101	2122	2158	2102	2097	2132	2129	2155	2102	2139	2171	2160	2137	2170	2099	2093	2137	2162	2150	2139	2141	2106	2107	2146	2131	2145	2110	2116	2096	2132
594.458	0	2256	2251	2256	2261	2280	2251	2263	2305	2298	2271	2262	2283	2262	2318	2283	2278	2308	2287	2288	2231	2262	2287	2299	2299	2299	2338	2294	2280	2287	2312	2293	2268	2296	2225	2306	2293	2314	2266	2250	2275	2294	2310	2257	2296	2296	2300	2249	2306
594.883	0	1972	1985	1976	2018	1999	1998	2010	1971	2008	2009	2014	2016	2019	1990	2006	1969	2006	2013	2018	2015	2001	2018	1997	1977	2009	1994	2022	2041	2008	1997	2031	2029	1992	2035	2013	2001	1975	1986	2001	2005	2036	2034	2038	1978	2043	2013	1981	2037
595.309	0	1993	1963	1928	1942	1955	1943	1973	1950	1976	1960	1923	1939	1987	1970	1962	1951	1965	1995	1980	1960	1967	1976	1956	1928	1974	1961	1947	1940	1961	1945	1956	1930	1908	1973	1971	1985	1947	1975	1948	1978	1939	1944	1950	1941	1964	1988	1965	1976
595.734	0	2117	2127	2108	2093	2121	2158	2113	2112	2108	2109	2095	2124	2144	2152	2096	2086	2110	2114	2136	2104	2132	2123	2125	2101	2139	2174	2139	2100	2142	2116	2114	2112	2138	2099	2128	2131	2100	2115	2110	2097	2145	2125	2094	2123	2126	2148	2151	2112
596.16	0	2029	2079	2065	2092	2063	2077	2086	2089	2059	2035	2078	2055	2069	2095	2065	2094	2104	2053	2081	2100	2077	2114	2083	2114	2057	2113	2076	2085	2076	2093	2072	2100	2111	2101	2076	2077	2065	2077	2105	2068	2080	2097	2051	2093	2063	2105	2108	2100
596.585	0	2337	2308	2354	2300	2354	2331	2370	2324	2322	2299	2339	2324	2331	2324	2313	2339	2326	2335	2351	2320	2350	2310	2293	2348	2328	2367	2331	2297	2331	2332	2297	2352	2337	2348	2350	2287	2310	2331	2347	2302	2365	2354	2365	2331	2337	2346	2345	2323
597.011	0	1947	1950	1990	1956	1983	1950	1987	1976	1957	1957	1960	2005	1902	1966	1938	1947	1949	1956	1944	1980	1944	1960	1970	1984	1970	1961	1981	1980	1997	1996	1960	1951	1947	1970	1996	1962	1966	1982	1964	1941	1974	2000	2004	1946	1936	1980	1978	1968
597.436	0	2010	2047	2032	2040	2084	2059	2019	2050	2063	2051	2015	2039	2063	2046	2026	2040	2047	2031	2074	2060	2039	2087	2047	2022	2066	1990	2042	2062	2047	2042	2036	2058	2039	2048	2042	2030	2071	2049	2000	2058	2076	2032	2031	2067	2052	2087	2024	2063
597.862	0	2142	2151	2159	2138	2125	2166	2150	2120	2138	2115	2103	2146	2143	2105	2132	2121	2115	2143	2104	2099	2150	2106	2163	2146	2140	2142	2130	2141	2089	2096	2173	2160	2135	2164	2143	2136	2101	2147	2139	2126	2128	2147	2148	2125	2179	2177	2136	2154
598.288	0	2049	2029	2021	2014	2041	2034	2017	2009	2029	2009	2037	2034	2072	2027	2013	2035	2058	2054	2059	2047	2004	2041	2050	2052	2014	2012	2047	2018	2030	2077	1997	2071	2052	2025	2048	2056	2056	2061	2028	2008	2056	2032	2038	2049	2059	2011	2038	2003
598.713	0	2216	2235	2211	2239	2230	2240	2233	2221	2258	2232	2194	2206	2223	2255	2239	2235	2267	2266	2240	2213	2234	2217	2226	2210	2201	2241	2273	2245	2217	2226	2242	2242	2249	2208	2245	2232	2197	2216	2233	2219	2221	2215	2246	2218	2268	2232	2202	2265
599.139	0	2324	2287	2300	2302	2316	2350	2326	2346	2306	2299	2315	2302	2285	2343	2308	2336	2360	2290	2348	2349	2280	2320	2301	2290	2300	2324	2299	2334	2353	2366	2323	2307	2312	2349	2317	2286	2326	2313	2328	2301	2311	2302	2332	2332	2340	2355	2310	2343
599.565	0	2270	2276	2296	2236	2280	2309	2288	2267	2289	2294	2259	2271	2316	2279	2264	2304	2252	2279	2296	2304	2303	2316	2322	2262	2285	2255	2305	2284	2319	2276	2297	2328	2300	2305	2258	2299	2296	2277	2277	2281	2297	2275	2262	2292	2283	2306	2314	2285
599.991	0	2182	2180	2184	2156	2173	2200	2166	2230	2156	2178	2168	2169	2172	2143	2145	2178	2175	2178	2163	2154	2177	2187	2183	2182	2174	2167	2170	2173	2175	2175	2130	2186	2188	2225	2176	2216	2187	2188	2177	2147	2174	2190	2166	2195	2184	2176	2185	2177
600.417	0	2094	2114	2074	2119	2127	2126	2100	2125	2106	2089	2173	2136	2129	2125	2125	2111	2100	2093	2120	2089	2111	2108	2131	2072	2085	2115	2135	2098	2140	2093	2116	2132	2156	2111	2123	2132	2123	2099	2163	2083	2134	2118	2155	2118	2118	2159	2156	2112
600.843	0	1776	1786	1754	1791	1784	1782	1816	1785	1807	1773	1773	1806	1790	1746	1793	1790	1801	1748	1782	1788	1764	1773	1779	1795	1769	1795	1816	1782	1814	1808	1820	1801	1809	1809	1804	1800	1780	1812	1788	1784	1811	1822	1762	1782	1812	1785	1822	1798
601.269	0	2205	2152	2191	2193	2217	2205	2218	2171	2166	2185	2180	2202	2204	2194	2214	2198	2187	2195	2214	2159	2176	2169	2224	2194	2184	2210	2178	2204	2189	2189	2212	2216	2196	2219	2189	2148	2196	2204	2158	2142	2211	2248	2198	2191	2213	2195	2207	2210
601.695	0	2246	2237	2250	2249	2222	2274	2265	2239	2227	2259	2201	2223	2217	2232	2253	2263	2248	2256	2219	2182	2264	2239	2208	2261	2291	2235	2240	2266	2224	2289	2251	2296	2268	2282	2273	2244	2246	2253	2223	2223	2238	2220	2250	2253	2264	2280	2258	2253
602.121	0	2168	2211	2203	2143	2180	2191	2159	2175	2216	2216	2175	2188	2167	2196	2200	2195	2200	2162	2215	2168	2178	2188	2174	2193	2217	2195	2182	2216	2168	2253	2173	2205	2172	2178	2210	2236	2178	2243	2188	2181	2161	2175	2180	2185	2152	2207	2207	2197
602.547	0	2073	2062	2067	2071	2090	2059	2063	2067	2091	2008	2040	2063	2040	2063	2067	2022	2063	2036	2031	2080	2073	2075	2038	2077	2015	2084	2071	2056	2087	2073	2115	2051	2061	2056	2091	2080	2100	2050	2058	2085	2083	2060	2093	2013	2085	2039	2039	2044
602.973	0	2031	2047	2023	2012	2104	2022	2075	2009	2060	2046	2073	2048	2064	2036	2052	2009	2047	2053	2063	2040	2062	2027	2040	2065	2050	2053	2078	2067	2034	2033	2092	2034	2040	2072	2034	2040	2006	2064	2021	2017	2062	2055	2018	2071	2043	2073	2056	2036
603.399	0	2136	2168	2105	2142	2167	2203	2173	2150	2182	2156	2159	2169	2124	2120	2189	2139	2180	2154	2185	2159	2182	2178	2123	2190	2197	2167	2184	2148	2173	2148	2195	2190	2173	2164	2216	2174	2181	2189	2144	2139	2133	2145	2161	2204	2213	2178	2172	2179
603.825	0	2146	2152	2177	2153	2145	2171	2159	2126	2165	2153	2136	2164	2138	2159	2142	2140	2141	2155	2146	2168	2126	2168	2128	2155	2131	2173	2135	2138	2148	2149	2132	2194	2152	2139	2127	2182	2119	2165	2090	2174	2130	2155	2166	2169	2167	2145	2140	2158
604.252	0	2056	2078	2105	2072	2079	2156	2154	2105	2109	2096	2127	2119	2093	2098	2067	2132	2163	2097	2089	2156	2109	2123	2137	2125	2096	2098	2129	2140	2165	2157	2129	2110	2125	2107	2095	2120	2133	2100	2131	2111	2096	2068	2138	2101	2100	2122	2135	2154
604.678	0	2142	2130	2145	2175	2123	2142	2138	2141	2120	2125	2115	2136	2132	2142	2090	2152	2155	2142	2155	2159	2139	2111	2171	2117	2085	2144	2158	2153	2166	2184	2172	2121	2129	2175	2119	2122	2125	2104	2114	2141	2164	2116	2133	2144	2146	2159	2133	2150
605.104	0	2136	2113	2136	2121	2076	2129	2142	2092	2136	2119	2148	2109	2150	2135	2126	2123	2133	2100	2111	2112	2099	2142	2134	2079	2141	2105	2100	2121	2123	2112	2095	2152	2123	2127	2107	2096	2111	2123	2095	2131	2145	2122	2135	2136	2115	2146	2130	2101
605.531	0	2363	2316	2335	2321	2335	2331	2347	2333	2363	2353	2303	2328	2287	2324	2348	2384	2340	2328	2336	2322	2348	2340	2360	2319	2312	2370	2342	2344	2331	2360	2364	2370	2313	2352	2353	2333	2343	2335	2342	2411	2323	2353	2318	2346	2377	2326	2364	2355
605.957	0	2030	2008	2015	2033	1997	2026	2048	2056	2017	2040	2032	2005	2006	2042	2024	2027	2041	2069	2034	2067	2034	2011	2042	2008	2083	2043	2053	2069	2067	2077	2046	2038	2016	2047	2030	2036	2032	2006	2038	2012	2049	2000	2024	2070	2037	2024	2020	2011
606.384	0	2114	2124	2085	2099	2134	2106	2120	2101	2101	2118	2111	2131	2073	2143	2126	2120	2112	2138	2120	2118	2104	2113	2117	2138	2137	2069	2113	2130	2174	2118	2169	2136	2120	2161	2123	2129	2122	2133	2117	2122	2136	2126	2143	2083	2135	2093	2149	2105
606.81	0	2120	2105	2116	2095	2121	2107	2143	2065	2104	2098	2074	2127	2120	2143	2138	2120	2116	2098	2122	2132	2110	2107	2122	2091	2097	2130	2081	2123	2102	2116	2111	2079	2095	2101	2112	2114	2103	2115	2135	2109	2138	2158	2076	2110	2133	2108	2088	2124
607.237	0	2280	2246	2274	2275	2300	2275	2283	2282	2284	2247	2306	2310	2287	2295	2259	2269	2294	2275	2304	2275	2280	2308	2238	2282	2273	2320	2296	2321	2303	2259	2290	2246	2276	2281	2277	2292	2249	2296	2234	2278	2251	2304	2290	2314	2302	2306	2254	2316
607.663	0	2221	2219	2212	2248	2197	2233	2227	2229	2205	2249	2215	2213	2253	2240	2281	2236	2277	2230	2248	2186	2248	2241	2185	2236	2252	2234	2266	2193	2209	2264	2213	2293	2237	2253	2204	2270	2261	2184	2237	2249	2267	2244	2225	2220	2228	2238	2224	2230
608.09	0	2306	2366	2321	2344	2343	2341	2357	2342	2340	2339	2408	2347	2294	2356	2333	2346	2360	2320	2350	2297	2331	2369	2332	2329	2388	2343	2361	2336	2369	2346	2345	2314	2323	2390	2360	2364	2348	2365	2362	2353	2318	2364	2372	2342	2357	2356	2346	2384
608.517	0	2211	2195	2179	2191	2236	2186	2236	2179	2207	2194	2196	2202	2181	2195	2194	2211	2191	2230	2222	2187	2182	2213	2172	2203	2198	2203	2221	2179	2246	2212	2234	2207	2208	2177	2204	2171	2186	2169	2228	2169	2207	2162	2196	2223	2177	2234	2184	2199
608.943	0	2346	2351	2351	2346	2332	2312	2412	2346	2301	2371	2357	2377	2313	2294	2327	2342	2370	2349	2317	2363	2335	2354	2363	2331	2329	2370	2350	2357	2383	2320	2346	2318	2360	2328	2378	2342	2358	2370	2364	2388	2344	2331	2357	2362	2380	2354	2340	2337
609.37	0	2362	2374	2379	2381	2375	2372	2408	2372	2376	2403	2400	2364	2356	2372	2366	2381	2376	2351	2361	2351	2356	2386	2355	2417	2362	2379	2344	2423	2389	2350	2349	2435	2396	2368	2366	2377	2384	2392	2369	2365	2379	2353	2352	2394	2423	2376	2405	2413
609.797	0	2350	2367	2331	2352	2312	2353	2294	2285	2340	2266	2318	2367	2275	2308	2309	2301	2315	2312	2267	2253	2312	2321	2323	2281	2346	2322	2345	2333	2300	2330	2341	2350	2330	2316	2285	2314	2348	2350	2335	2329	2344	2319	2304	2340	2319	2346	2332	2358
610.224	0	2415	2396	2413	2367	2381	2381	2377	2369	2374	2409	2370	2359	2402	2399	2363	2373	2354	2457	2361	2415	2410	2359	2374	2398	2371	2360	2404	2406	2410	2395	2352	2444	2357	2390	2394	2421	2419	2364	2372	2384	2395	2377	2362	2365	2379	2394	2420	2400
610.651	0	2376	2378	2388	2427	2415	2388	2392	2375	2440	2358	2361	2371	2382	2367	2381	2381	2405	2367	2425	2356	2390	2396	2382	2392	2382	2365	2408	2421	2366	2393	2394	2425	2369	2416	2389	2367	2376	2407	2384	2441	2399	2389	2398	2396	2387	2391	2397	2376
611.078	0	2829	2840	2816	2814	2808	2841	2819	2795	2775	2793	2859	2807	2836	2816	2791	2851	2812	2760	2793	2797	2886	2835	2799	2844	2840	2863	2813	2858	2838	2857	2831	2812	2857	2754	2814	2875	2856	2859	2826	2847	2830	2814	2804	2796	2847	2801	2804	2860
611.504	0	2478	2446	2434	2507	2495	2458	2483	2470	2436	2465	2459	2444	2440	2465	2450	2434	2427	2450	2433	2468	2454	2453	2463	2439	2442	2470	2465	2510	2474	2473	2477	2429	2472	2484	2431	2438	2447	2469	2460	2518	2450	2479	2449	2459	2461	2482	2447	2457
611.931	0	2359	2351	2341	2306	2367	2341	2389	2335	2357	2384	2347	2359	2340	2335	2383	2341	2370	2369	2350	2369	2314	2328	2356	2329	2357	2341	2370	2400	2380	2360	2340	2301	2344	2358	2383	2325	2374	2367	2351	2426	2392	2366	2374	2340	2369	2344	2350	2351
612.359	0	2624	2600	2565	2609	2568	2617	2578	2590	2553	2615	2572	2567	2556	2569	2550	2582	2583	2569	2600	2567	2602	2582	2538	2581	2594	2654	2591	2581	2598	2596	2595	2627	2620	2584	2575	2626	2634	2586	2570	2616	2553	2579	2584	2606	2639	2549	2614	2635
612.786	0	2600	2591	2568	2522	2559	2584	2560	2635	2602	2603	2564	2585	2571	2572	2584	2587	2547	2598	2581	2577	2591	2559	2587	2594	2584	2637	2612	2592	2574	2556	2560	2600	2595	2601	2571	2569	2617	2614	2524	2547	2596	2571	2594	2622	2574	2539	2609	2597
613.213	0	2348	2329	2351	2394	2387	2310	2326	2318	2362	2337	2361	2294	2326	2358	2320	2324	2385	2301	2345	2382	2381	2335	2384	2344	2306	2358	2345	2387	2353	2353	2384	2314	2363	2301	2388	2361	2328	2335	2356	2380	2374	2358	2384	2366	2353	2346	2371	2344
613.64	0	2490	2426	2435	2404	2439	2473	2449	2464	2470	2448	2505	2475	2500	2435	2428	2441	2462	2417	2447	2520	2499	2454	2484	2501	2451	2480	2423	2481	2447	2476	2461	2442	2479	2486	2415	2440	2469	2465	2509	2477	2426	2477	2474	2433	2491	2497	2444	2448
614.067	0	2331	2339	2322	2348	2314	2328	2299	2298	2374	2342	2328	2350	2359	2324	2335	2348	2333	2335	2351	2341	2307	2356	2276	2307	2362	2393	2347	2351	2360	2338	2313	2334	2356	2368	2346	2346	2324	2340	2367	2344	2335	2324	2350	2349	2350	2353	2366	2323
614.494	0	2676	2661	2659	2680	2687	2691	2670	2708	2660	2708	2659	2645	2682	2681	2663	2649	2682	2648	2688	2652	2701	2704	2657	2661	2688	2709	2708	2722	2669	2694	2700	2673	2654	2650	2665	2666	2737	2703	2698	2740	2707	2692	2693	2686	2692	2679	2676	2694
614.922	0	2491	2478	2500	2489	2497	2518	2524	2437	2510	2486	2501	2489	2466	2480	2473	2494	2479	2484	2533	2527	2472	2520	2524	2474	2484	2505	2479	2497	2527	2448	2607	2510	2529	2517	2508	2507	2499	2549	2442	2509	2523	2510	2451	2534	2503	2532	2481	2491
615.349	0	2581	2614	2581	2583	2581	2583	2594	2559	2577	2618	2593	2555	2556	2611	2561	2600	2575	2571	2615	2607	2574	2613	2576	2630	2571	2552	2608	2603	2617	2623	2621	2578	2629	2573	2635	2585	2568	2604	2570	2580	2616	2542	2553	2584	2574	2590	2596	2560
615.776	0	2495	2532	2513	2531	2502	2432	2509	2426	2495	2505	2528	2482	2482	2526	2540	2456	2524	2495	2461	2474	2510	2493	2539	2454	2483	2493	2482	2494	2471	2485	2527	2501	2481	2460	2461	2537	2508	2538	2474	2518	2538	2513	2524	2511	2498	2478	2508	2522
616.204	0	2659	2622	2612	2581	2606	2632	2599	2643	2606	2618	2624	2607	2611	2596	2648	2638	2594	2651	2643	2653	2635	2659	2617	2633	2636	2640	2663	2636	2622	2665	2650	2667	2626	2602	2645	2631	2635	2620	2593	2651	2659	2589	2593	2607	2653	2646	2646	2599
616.631	0	2521	2498	2491	2527	2500	2480	2559	2529	2480	2520	2511	2537	2515	2536	2523	2482	2523	2500	2521	2502	2508	2525	2461	2532	2493	2481	2509	2550	2565	2497	2532	2516	2492	2488	2520	2489	2511	2545	2520	2521	2534	2514	2522	2549	2536	2506	2539	2490
617.059	0	2649	2589	2586	2603	2599	2635	2645	2594	2622	2589	2578	2555	2603	2614	2619	2592	2612	2582	2604	2575	2556	2606	2566	2606	2607	2592	2615	2632	2652	2638	2607	2579	2622	2652	2608	2634	2572	2633	2560	2604	2664	2595	2584	2603	2617	2555	2630	2587
617.486	0	2452	2491	2494	2481	2453	2461	2495	2441	2485	2462	2526	2434	2469	2447	2496	2469	2458	2489	2450	2488	2452	2420	2474	2485	2481	2455	2435	2447	2478	2450	2456	2467	2482	2515	2471	2495	2473	2473	2459	2508	2488	2461	2463	2451	2447	2475	2515	2495
617.914	0	2827	2810	2800	2837	2860	2836	2827	2772	2809	2798	2805	2791	2808	2787	2797	2793	2844	2803	2809	2820	2801	2781	2830	2775	2782	2805	2781	2833	2825	2836	2828	2812	2818	2782	2805	2790	2835	2806	2808	2799	2812	2809	2777	2856	2873	2822	2808	2802
618.341	0	2515	2493	2540	2554	2508	2520	2572	2504	2539	2543	2550	2551	2547	2519	2498	2530	2577	2491	2565	2510	2539	2513	2549	2565	2542	2527	2507	2524	2538	2540	2571	2536	2509	2593	2560	2512	2523	2562	2509	2539	2542	2587	2524	2572	2511	2501	2562	2558
618.769	0	2582	2591	2574	2548	2628	2617	2612	2615	2586	2611	2597	2638	2613	2543	2604	2621	2604	2614	2577	2557	2577	2579	2572	2598	2604	2574	2577	2621	2582	2605	2566	2560	2589	2574	2616	2577	2607	2589	2621	2600	2617	2610	2583	2619	2554	2591	2635	2559
619.197	0	2678	2640	2637	2678	2692	2634	2670	2669	2618	2655	2684	2649	2624	2615	2645	2647	2658	2591	2670	2638	2694	2621	2609	2641	2660	2674	2675	2697	2647	2648	2655	2642	2639	2617	2632	2642	2677	2633	2672	2642	2633	2680	2705	2700	2665	2605	2592	2671
619.624	0	2551	2563	2635	2559	2602	2575	2562	2558	2566	2562	2562	2548	2540	2556	2586	2563	2536	2552	2565	2597	2588	2571	2562	2584	2553	2569	2566	2533	2574	2582	2585	2610	2584	2575	2593	2620	2582	2556	2569	2579	2582	2552	2591	2597	2546	2526	2564	2570
620.052	0	2800	2803	2810	2860	2802	2818	2810	2827	2781	2767	2820	2776	2797	2785	2811	2801	2862	2791	2768	2798	2809	2780	2785	2804	2829	2782	2784	2764	2824	2825	2773	2779	2804	2841	2808	2809	2745	2852	2832	2805	2841	2792	2844	2808	2815	2798	2815	2856
620.48	0	2727	2730	2735	2760	2742	2739	2749	2718	2739	2745	2735	2781	2760	2732	2791	2779	2754	2719	2711	2697	2748	2699	2761	2728	2769	2746	2701	2738	2737	2709	2773	2756	2723	2764	2761	2731	2753	2758	2773	2717	2779	2776	2714	2729	2796	2729	2772	2766
620.908	0	2766	2757	2730	2781	2776	2731	2744	2766	2783	2757	2762	2786	2749	2780	2713	2771	2762	2754	2809	2762	2742	2783	2750	2824	2764	2777	2757	2734	2769	2717	2779	2769	2754	2748	2714	2769	2750	2748	2756	2702	2763	2763	2730	2749	2723	2751	2767	2715
621.336	0	2659	2680	2663	2696	2671	2719	2671	2701	2707	2710	2757	2696	2682	2675	2683	2671	2648	2696	2674	2653	2673	2669	2687	2670	2661	2683	2671	2700	2664	2689	2669	2704	2695	2685	2668	2714	2662	2719	2646	2708	2677	2664	2654	2738	2627	2633	2688	2644
621.764	0	2708	2730	2713	2707	2783	2706	2700	2699	2701	2645	2702	2689	2661	2698	2630	2703	2717	2707	2678	2703	2644	2710	2702	2711	2680	2710	2709	2747	2668	2682	2734	2745	2690	2710	2671	2745	2710	2647	2684	2710	2755	2687	2705	2671	2718	2712	2691	2697
622.192	0	2689	2725	2703	2663	2646	2690	2671	2670	2725	2653	2695	2728	2684	2669	2735	2655	2700	2683	2715	2674	2696	2702	2660	2657	2724	2654	2687	2686	2687	2714	2680	2667	2708	2668	2678	2714	2630	2648	2680	2671	2652	2653	2642	2710	2661	2687	2701	2681
622.62	0	2820	2793	2872	2829	2830	2815	2803	2837	2837	2799	2876	2863	2841	2849	2799	2846	2847	2847	2852	2822	2837	2845	2828	2859	2813	2811	2842	2840	2825	2774	2824	2795	2830	2840	2794	2788	2789	2786	2858	2818	2817	2770	2804	2835	2813	2812	2886	2846
623.048	0	2802	2886	2855	2814	2820	2826	2824	2840	2809	2845	2824	2809	2805	2833	2842	2790	2874	2817	2865	2835	2824	2843	2828	2796	2802	2888	2852	2854	2856	2828	2879	2854	2840	2788	2814	2842	2838	2885	2838	2815	2802	2856	2808	2838	2858	2810	2881	2850
623.476	0	2790	2795	2792	2834	2809	2788	2803	2782	2808	2744	2780	2792	2793	2794	2796	2801	2791	2772	2816	2791	2779	2784	2785	2795	2761	2776	2765	2780	2787	2810	2795	2782	2765	2805	2742	2755	2846	2836	2779	2778	2791	2771	2777	2796	2770	2767	2797	2773
623.904	0	2725	2755	2725	2758	2749	2797	2804	2770	2768	2724	2736	2768	2781	2767	2809	2796	2758	2762	2746	2779	2754	2735	2773	2765	2785	2713	2766	2755	2794	2755	2768	2772	2780	2805	2777	2795	2790	2754	2750	2776	2786	2796	2694	2753	2755	2794	2777	2773
624.332	0	2918	2910	2875	2921	2927	2924	2865	2891	2957	2902	2915	2868	2928	2920	2917	2869	2939	2908	2859	2945	2894	2916	2946	2912	2898	2895	2882	2964	2966	2939	2905	2930	2932	2975	2920	2933	2916	2950	2927	2920	2977	2883	2943	2908	2916	2969	2908	2928
624.76	0	2905	2909	2935	2894	2904	2993	2919	2888	2929	2959	2917	2919	2959	2895	2915	2961	2936	2920	2929	2920	2874	2891	2930	2911	2902	2934	2898	2838	2867	2874	2845	2898	2927	2918	2959	2904	2963	2889	2868	2913	2944	2945	2937	2906	2927	2982	2900	2899
625.188	0	2916	2933	2944	2924	2938	2936	2963	2911	2907	2941	2901	2936	2959	2950	2933	2924	2961	2961	2947	2987	2950	2989	2903	2906	2930	2929	2887	3013	2911	2933	2953	2953	2957	2980	2973	2927	2900	2908	2949	2922	2893	2953	2954	2921	2961	2916	2936	2915
625.617	0	3189	3146	3120	3157	3076	3135	3094	3138	3133	3140	3141	3107	3102	3168	3154	3176	3097	3150	3140	3140	3126	3136	3124	3158	3138	3162	3156	3152	3136	3147	3185	3073	3157	3141	3180	3167	3185	3133	3116	3096	3135	3168	3112	3108	3154	3126	3093	3146
626.045	0	3229	3219	3216	3266	3266	3267	3231	3272	3169	3189	3233	3251	3213	3238	3199	3198	3224	3241	3219	3265	3214	3224	3199	3189	3181	3260	3238	3231	3208	3232	3286	3179	3238	3195	3128	3214	3200	3215	3239	3182	3193	3238	3245	3241	3199	3225	3228	3211
626.473	0	2866	2830	2821	2786	2858	2841	2856	2846	2805	2835	2857	2845	2815	2807	2893	2844	2906	2848	2805	2856	2873	2828	2847	2806	2824	2847	2847	2817	2886	2828	2842	2838	2843	2813	2851	2889	2822	2872	2850	2841	2842	2886	2859	2829	2855	2808	2883	2839
626.902	0	3136	3151	3148	3169	3132	3125	3215	3120	3128	3106	3168	3183	3149	3106	3166	3155	3126	3137	3153	3107	3137	3132	3140	3103	3131	3176	3154	3180	3176	3135	3158	3084	3137	3151	3126	3132	3112	3108	3184	3137	3166	3124	3157	3141	3104	3132	3173	3213
627.33	0	3202	3186	3198	3123	3163	3201	3202	3192	3178	3202	3193	3175	3185	3221	3174	3193	3207	3146	3206	3191	3130	3166	3101	3123	3171	3160	3137	3167	3140	3179	3178	3151	3158	3188	3142	3228	3150	3121	3108	3176	3150	3086	3196	3149	3170	3186	3239	3158
627.759	0	2970	2977	2913	2951	3009	2959	2985	3006	2972	3039	2994	2968	2978	2955	2968	2944	2983	2934	2958	2968	3006	2945	2982	2967	2936	2985	2966	2997	2928	2973	2963	2999	2977	2975	2915	2990	2990	2981	2987	2936	2956	2987	2939	2950	2998	2988	2880	2988
628.187	0	3136	3165	3121	3115	3158	3165	3132	3127	3121	3130	3149	3165	3138	3149	3182	3106	3080	3150	3091	3158	3130	3184	3143	3107	3159	3161	3153	3156	3156	3102	3126	3133	3150	3123	3129	3139	3150	3140	3145	3166	3187	3115	3145	3148	3108	3117	3157	3126
628.616	0	3296	3235	3284	3280	3279	3230	3219	3251	3273	3293	3288	3243	3288	3284	3316	3266	3255	3288	3232	3228	3273	3268	3259	3255	3249	3289	3242	3331	3316	3327	3302	3239	3314	3328	3253	3289	3290	3244	3262	3277	3252	3298	3272	3252	3291	3274	3220	3268
629.044	0	3220	3219	3242	3202	3190	3185	3211	3208	3248	3220	3208	3181	3205	3248	3221	3190	3204	3251	3180	3138	3226	3153	3169	3164	3173	3236	3199	3181	3232	3216	3181	3226	3222	3256	3205	3190	3189	3197	3241	3181	3170	3203	3188	3196	3183	3238	3187	3192
629.473	0	3214	3230	3265	3266	3224	3224	3190	3214	3212	3179	3239	3231	3252	3222	3259	3227	3253	3268	3222	3241	3261	3295	3283	3222	3225	3218	3200	3260	3243	3242	3251	3256	3214	3267	3230	3243	3230	3213	3208	3240	3236	3265	3212	3231	3256	3250	3282	3249
629.902	0	3238	3182	3208	3220	3214	3203	3231	3187	3178	3173	3196	3147	3193	3202	3174	3206	3189	3206	3183	3168	3207	3180	3156	3178	3205	3231	3198	3209	3209	3215	3159	3177	3176	3247	3161	3234	3206	3198	3191	3185	3179	3199	3246	3229	3220	3205	3190	3215
630.331	0	3333	3388	3335	3340	3393	3348	3404	3370	3371	3368	3318	3390	3325	3372	3350	3359	3340	3342	3326	3356	3379	3384	3376	3344	3327	3353	3361	3337	3400	3443	3321	3356	3356	3335	3388	3347	3375	3362	3293	3371	3423	3347	3390	3307	3398	3349	3421	3416
630.759	0	3533	3478	3507	3490	3432	3478	3480	3482	3465	3481	3528	3479	3512	3475	3465	3475	3512	3459	3468	3460	3487	3456	3471	3474	3534	3470	3496	3470	3455	3542	3532	3487	3525	3524	3460	3450	3455	3505	3468	3479	3444	3503	3499	3476	3464	3473	3510	3464
631.188	0	3560	3439	3531	3501	3465	3492	3528	3532	3505	3482	3480	3465	3511	3485	3431	3502	3504	3434	3437	3499	3534	3496	3544	3480	3544	3445	3496	3533	3505	3510	3519	3519	3532	3452	3530	3448	3500	3513	3460	3483	3515	3540	3448	3473	3466	3464	3454	3495
631.617	0	3470	3477	3436	3505	3461	3419	3470	3427	3472	3451	3455	3487	3388	3436	3442	3442	3471	3423	3379	3443	3434	3446	3405	3451	3442	3389	3470	3456	3459	3497	3416	3450	3439	3462	3462	3479	3422	3431	3506	3448	3438	3496	3394	3410	3471	3450	3439	3413
632.046	0	3627	3709	3601	3653	3632	3631	3628	3656	3666	3592	3609	3650	3579	3634	3653	3582	3618	3597	3653	3590	3677	3591	3608	3624	3618	3622	3614	3610	3623	3662	3599	3637	3666	3697	3633	3650	3610	3639	3636	3642	3615	3591	3613	3552	3588	3598	3580	3580
632.475	0	3875	3846	3867	3820	3856	3912	3923	3863	3903	3876	3846	3865	3880	3882	3881	3873	3915	3912	3834	3842	3836	3862	3830	3901	3843	3831	3885	3802	3885	3873	3900	3830	3876	3849	3893	3864	3813	3834	3888	3806	3807	3849	3930	3822	3843	3869	3868	3857
632.904	0	3595	3540	3571	3538	3504	3563	3554	3600	3588	3594	3566	3570	3527	3541	3574	3550	3556	3567	3536	3499	3533	3576	3567	3583	3588	3535	3575	3586	3551	3583	3549	3528	3526	3530	3572	3577	3533	3563	3513	3608	3550	3554	3548	3528	3579	3563	3564	3531
633.333	0	3739	3754	3664	3757	3732	3724	3747	3734	3736	3745	3726	3706	3693	3730	3726	3719	3752	3749	3676	3710	3713	3716	3730	3724	3718	3709	3715	3717	3734	3794	3731	3679	3755	3707	3741	3687	3731	3744	3732	3736	3674	3719	3721	3784	3787	3738	3702	3752
633.762	0	3515	3488	3545	3562	3525	3572	3521	3533	3523	3510	3506	3455	3514	3571	3504	3546	3502	3519	3530	3484	3532	3511	3572	3503	3577	3433	3512	3554	3492	3508	3564	3494	3522	3496	3524	3495	3523	3439	3447	3516	3452	3544	3526	3554	3493	3531	3480	3534
634.191	0	3786	3759	3808	3771	3763	3787	3743	3752	3725	3692	3728	3775	3767	3782	3795	3709	3720	3753	3760	3795	3742	3727	3757	3733	3736	3720	3742	3656	3730	3726	3743	3743	3731	3665	3759	3746	3725	3739	3800	3762	3705	3700	3762	3754	3738	3732	3724	3726
634.62	0	3878	3927	3885	3909	3928	3949	3914	3948	3922	3871	3880	3867	3908	3887	3881	3877	3882	3863	3864	3894	3885	3902	3845	3882	3855	3878	3870	3895	3980	3884	3895	3886	3895	3906	3878	3905	3923	3897	3922	3929	3900	3835	3891	3904	3887	3926	3869	3924
635.049	0	3709	3743	3727	3743	3693	3730	3737	3695	3693	3704	3709	3720	3666	3703	3710	3704	3657	3693	3708	3730	3725	3766	3689	3752	3743	3651	3694	3683	3713	3719	3694	3672	3684	3706	3734	3711	3672	3717	3695	3713	3643	3723	3711	3716	3697	3747	3754	3707
635.478	0	3683	3720	3665	3714	3687	3684	3715	3706	3660	3664	3663	3653	3697	3681	3639	3709	3692	3706	3645	3680	3680	3709	3606	3731	3716	3629	3758	3708	3682	3663	3728	3717	3683	3709	3653	3723	3668	3654	3685	3708	3627	3633	3671	3646	3709	3670	3650	3664
635.908	0	3933	3928	3900	3855	3861	3914	3875	3939	3858	3965	3902	3856	3865	3988	3852	3893	3886	3814	3924	3886	3919	3893	3870	3828	3854	3897	3903	3924	3854	3898	3894	3903	3851	3851	3875	3954	3879	3944	3898	3850	3871	3876	3908	3885	3899	3901	3923	3876
636.337	0	4103	4083	4093	4141	4120	4091	4063	4087	4080	4122	4097	4079	4135	4110	4105	4100	4059	4111	4025	4056	4138	4062	4076	4143	4074	4107	4087	4136	4094	4094	4092	4094	4185	4067	4047	4098	4045	4028	4145	4060	4034	4089	4046	4098	4065	4077	4086	4111
636.766	0	4122	4091	4087	4111	4070	4044	4082	4152	4073	4153	4085	4138	4094	4060	4114	4089	4116	4051	4089	4071	4134	4117	4078	4136	4114	3986	4025	4085	4049	4090	4134	4078	4142	4060	4146	4068	4040	4116	4055	4047	4093	4150	4103	4077	4047	4080	4124	4094
637.196	0	4302	4261	4302	4292	4312	4260	4335	4260	4306	4311	4246	4298	4325	4284	4264	4256	4228	4294	4292	4299	4292	4315	4244	4271	4299	4267	4306	4278	4330	4284	4332	4304	4301	4292	4271	4227	4244	4296	4338	4284	4291	4188	4270	4312	4351	4223	4273	4320
637.625	0	4408	4423	4401	4464	4464	4471	4444	4443	4468	4473	4422	4461	4440	4453	4465	4463	4459	4474	4390	4376	4453	4397	4487	4419	4485	4444	4456	4434	4405	4422	4453	4362	4456	4421	4437	4392	4397	4426	4454	4449	4440	4398	4431	4414	4445	4412	4411	4411
638.054	0	4388	4318	4388	4370	4348	4326	4326	4332	4392	4301	4285	4390	4346	4367	4298	4337	4294	4327	4303	4382	4296	4277	4357	4396	4307	4294	4385	4328	4314	4337	4378	4292	4372	4388	4358	4301	4357	4343	4368	4362	4333	4312	4306	4354	4346	4331	4320	4329
638.484	0	4344	4278	4276	4245	4223	4320	4280	4342	4296	4232	4281	4236	4241	4309	4236	4288	4248	4314	4232	4200	4234	4317	4281	4255	4250	4232	4242	4302	4282	4220	4276	4225	4232	4322	4219	4225	4272	4296	4259	4224	4235	4253	4266	4274	4273	4227	4266	4247
638.913	0	4478	4525	4483	4548	4495	4496	4500	4543	4490	4488	4492	4525	4443	4568	4514	4476	4506	4549	4511	4563	4497	4512	4467	4525	4537	4453	4488	4550	4538	4513	4534	4472	4428	4545	4541	4482	4497	4480	4475	4448	4523	4501	4474	4499	4524	4489	4521	4544
639.343	0	4500	4494	4475	4575	4476	4530	4520	4526	4532	4501	4533	4527	4481	4473	4526	4526	4506	4470	4556	4483	4476	4564	4509	4501	4487	4509	4495	4541	4458	4514	4504	4499	4443	4502	4512	4469	4555	4514	4516	4508	4505	4549	4507	4473	4484	4449	4518	4508
639.773	0	4583	4598	4538	4584	4598	4541	4586	4568	4531	4553	4574	4534	4579	4530	4522	4611	4590	4551	4624	4514	4572	4539	4585	4577	4642	4555	4534	4503	4534	4578	4551	4541	4533	4509	4600	4594	4529	4616	4550	4559	4536	4528	4586	4533	4515	4608	4516	4641
640.202	0	4726	4721	4720	4698	4689	4733	4708	4618	4667	4698	4771	4729	4741	4698	4663	4663	4678	4728	4670	4721	4607	4660	4698	4736	4729	4688	4745	4706	4683	4699	4747	4663	4696	4686	4710	4691	4696	4762	4716	4691	4716	4680	4720	4694	4692	4729	4676	4653
640.632	0	4740	4710	4748	4768	4768	4738	4719	4809	4801	4728	4821	4718	4778	4732	4730	4776	4741	4797	4767	4800	4753	4745	4773	4726	4784	4726	4697	4737	4697	4755	4735	4732	4690	4712	4753	4769	4721	4763	4756	4680	4752	4724	4777	4739	4764	4719	4767	4758
641.062	0	4974	4943	4907	4962	4934	4914	4931	4922	4872	4931	4898	4986	4950	4878	4906	4891	4912	4875	4874	4937	4861	5004	4925	4960	4857	4899	4884	4929	4888	4918	4843	4883	4836	4939	4918	4896	4898	4925	4821	4866	4900	4936	4918	4814	4875	4885	4888	4891
641.491	0	4780	4776	4742	4796	4752	4741	4706	4772	4766	4768	4702	4740	4785	4722	4732	4738	4752	4747	4793	4790	4774	4805	4745	4754	4712	4708	4718	4770	4779	4685	4718	4747	4783	4728	4690	4749	4778	4744	4715	4818	4723	4753	4714	4736	4732	4736	4701	4692
641.921	0	4943	4934	4919	4900	4932	4904	4962	4934	4973	4894	4915	4943	4900	4929	4908	4907	4912	4905	4959	4871	4888	4922	4920	4950	4928	4926	4860	4905	4874	4814	4887	4934	4852	4869	4901	4948	4890	4824	4874	4907	4876	4941	4926	4879	4920	4872	4909	4904
642.351	0	5134	5177	5200	5199	5268	5143	5237	5208	5233	5193	5136	5191	5187	5172	5236	5244	5217	5221	5200	5197	5221	5164	5190	5136	5134	5162	5227	5179	5194	5120	5102	5230	5163	5160	5191	5188	5211	5171	5162	5167	5171	5199	5164	5161	5232	5197	5204	5177
642.781	0	4969	4948	4907	4958	4924	4942	4917	4975	4914	4964	4954	4888	4958	4952	4928	4945	4992	4894	4998	4964	4936	4940	4912	4895	4979	4958	4925	4866	4980	4910	4986	4950	4976	4878	4965	4918	4957	4925	4922	4932	4942	4905	4919	4936	4851	4990	4955	4869
643.211	0	5436	5432	5420	5422	5466	5461	5439	5401	5374	5429	5468	5453	5417	5368	5430	5443	5444	5468	5417	5351	5418	5417	5348	5423	5442	5428	5449	5390	5452	5430	5375	5400	5494	5353	5380	5425	5345	5428	5393	5388	5404	5391	5344	5384	5392	5473	5472	5333
643.641	0	5336	5327	5357	5356	5315	5313	5316	5358	5317	5349	5365	5384	5348	5325	5395	5324	5328	5365	5352	5317	5344	5354	5339	5332	5345	5275	5347	5295	5369	5402	5294	5276	5304	5298	5345	5338	5325	5264	5326	5302	5362	5324	5283	5311	5356	5317	5338	5330
644.071	0	5264	5267	5277	5388	5322	5316	5282	5269	5269	5305	5333	5296	5356	5302	5230	5273	5267	5311	5257	5327	5249	5244	5290	5261	5237	5329	5286	5295	5224	5281	5270	5291	5338	5236	5261	5287	5345	5255	5211	5314	5199	5334	5279	5229	5278	5145	5266	5325
644.501	0	5503	5607	5576	5484	5582	5583	5609	5624	5589	5545	5571	5475	5531	5506	5612	5552	5539	5533	5592	5522	5541	5546	5552	5563	5471	5546	5535	5572	5525	5514	5524	5496	5523	5480	5575	5508	5497	5540	5504	5572	5561	5521	5561	5461	5541	5530	5530	5541
644.931	0	5729	5737	5717	5688	5728	5665	5726	5710	5759	5712	5714	5688	5647	5727	5628	5727	5683	5668	5661	5711	5660	5669	5670	5688	5679	5672	5664	5592	5669	5692	5738	5614	5626	5654	5658	5646	5656	5687	5670	5643	5639	5662	5720	5626	5634	5657	5683	5712
645.361	0	5860	5828	5844	5841	5842	5764	5920	5799	5827	5853	5857	5824	5810	5866	5874	5792	5835	5825	5891	5833	5835	5841	5759	5811	5835	5821	5843	5842	5773	5772	5833	5832	5751	5800	5791	5798	5780	5753	5761	5801	5856	5854	5867	5829	5783	5812	5795	5757
645.791	0	5895	5893	5910	5921	5903	5981	5958	5902	5867	5918	5962	5877	5869	5926	5900	5863	5873	5906	5969	5880	5844	5876	5962	6006	5893	5846	5870	5978	5907	5879	5857	5943	5917	5827	5899	5962	5883	5921	5933	5877	5844	5888	5878	5895	5838	5865	5862	5820
646.221	0	5889	5867	5871	5861	5823	5814	5714	5827	5844	5772	5770	5896	5809	5787	5786	5766	5824	5772	5786	5816	5802	5795	5795	5851	5752	5823	5739	5750	5792	5821	5788	5889	5753	5768	5802	5792	5792	5804	5793	5771	5790	5832	5730	5791	5797	5758	5739	5747
646.651	0	6095	6015	6033	5987	5976	6021	5922	5998	5996	5971	5973	5980	5950	5903	5993	5884	5928	5908	5907	6008	5935	5916	5954	5935	5975	5929	5949	5883	6015	5961	5950	5954	5958	5924	5898	5959	5981	5880	5898	6008	5994	5893	5900	5951	5970	5885	5966	5956
647.082	0	6193	6162	6148	6208	6114	6126	6186	6175	6152	6131	6168	6193	6134	6079	6178	6072	6146	6059	6159	6054	6191	6137	6152	6126	6113	6125	6166	6181	6118	6194	6083	6141	6147	6129	6092	6126	6085	6152	6229	6079	6121	6165	6007	6069	6090	6123	6137	6104
647.512	0	6232	6165	6178	6260	6235	6175	6178	6239	6203	6242	6148	6203	6239	6237	6172	6214	6235	6198	6205	6168	6162	6140	6170	6204	6226	6212	6222	6141	6207	6099	6189	6186	6247	6198	6223	6161	6229	6146	6150	6161	6232	6129	6179	6153	6188	6201	6261	6107
647.942	0	6434	6475	6428	6485	6385	6386	6474	6463	6412	6446	6445	6480	6390	6479	6408	6320	6430	6421	6356	6386	6446	6414	6431	6340	6368	6515	6410	6340	6329	6453	6478	6413	6385	6366	6401	6375	6336	6420	6351	6388	6357	6392	6364	6362	6361	6297	6379	6419
648.373	0	6720	6733	6734	6720	6761	6724	6725	6683	6767	6644	6676	6742	6773	6750	6723	6713	6768	6712	6651	6720	6705	6671	6676	6768	6726	6711	6742	6716	6759	6686	6779	6674	6689	6725	6743	6786	6760	6762	6711	6744	6677	6674	6660	6661	6676	6714	6594	6671
648.803	0	6775	6799	6878	6816	6763	6832	6776	6911	6838	6802	6791	6815	6761	6752	6875	6788	6793	6820	6728	6798	6776	6806	6808	6855	6755	6767	6735	6840	6820	6738	6775	6754	6755	6758	6765	6741	6793	6786	6745	6768	6799	6743	6749	6736	6728	6723	6774	6757
649.234	0	6778	6641	6728	6789	6751	6766	6607	6726	6690	6670	6692	6689	6646	6751	6693	6748	6706	6702	6661	6768	6611	6618	6733	6652	6655	6709	6649	6661	6711	6717	6773	6749	6670	6692	6692	6703	6655	6774	6670	6652	6691	6761	6700	6678	6614	6633	6621	6682
649.664	0	7033	7019	7065	7042	7072	7093	6995	7003	7028	7080	7094	6973	7097	7076	7077	7069	7019	7108	7030	7081	6958	7037	7089	7112	6977	7083	7052	6975	6963	6989	7056	6943	6967	7034	7062	7115	7030	7049	6955	7144	7062	7002	7020	6960	7053	7009	6943	6966
650.095	0	7198	7211	7173	7145	7196	7129	7237	7200	7268	7176	7154	7196	7181	7145	7160	7162	7129	7068	7107	7031	7101	7065	7120	7134	7152	7171	7162	7205	7176	7175	7141	7178	7080	7111	7118	7169	7107	7119	7141	7130	7125	7150	7163	7134	7172	7128	7175	7159
650.525	0	7394	7467	7487	7403	7427	7397	7442	7396	7372	7391	7406	7387	7347	7385	7371	7342	7383	7371	7376	7372	7341	7391	7384	7398	7357	7422	7288	7404	7453	7391	7336	7366	7364	7439	7348	7354	7324	7401	7362	7357	7384	7316	7311	7273	7315	7268	7321	7300
650.956	0	7184	7164	7182	7186	7174	7209	7202	7173	7132	7197	7114	7144	7133	7182	7151	7112	7181	7160	7130	7130	7145	7119	7148	7242	7160	7144	7120	7189	7198	7083	7046	7160	7092	7068	7125	7108	7143	7141	7158	7170	7119	7073	7063	7206	7174	7059	7154	7090
651.386	0	7624	7697	7654	7630	7581	7609	7640	7681	7600	7599	7657	7634	7583	7659	7576	7597	7605	7593	7716	7624	7668	7567	7638	7589	7674	7572	7558	7611	7608	7609	7631	7577	7578	7592	7554	7606	7593	7582	7477	7586	7561	7546	7549	7538	7499	7657	7595	7502
651.817	0	7795	7745	7828	7823	7770	7865	7784	7756	7815	7834	7791	7726	7692	7838	7813	7772	7817	7730	7756	7760	7708	7781	7878	7701	7823	7751	7748	7761	7765	7709	7743	7752	7722	7768	7672	7775	7735	7741	7692	7719	7789	7695	7680	7754	7759	7691	7711	7671
652.248	0	7857	7859	7892	7844	7851	7787	7782	7848	7865	7880	7882	7841	7733	7877	7851	7770	7820	7805	7868	7788	7770	7824	7781	7741	7874	7835	7866	7842	7763	7741	7793	7821	7765	7837	7828	7840	7844	7712	7736	7718	7818	7760	7829	7726	7753	7733	7844	7728
652.679	0	8125	8160	7987	8164	8000	8087	8053	8038	8134	8105	8139	8109	8027	8057	8027	8058	8090	8121	8105	8040	8044	8040	7967	7997	8171	8076	8064	8048	8081	8099	8046	8021	8079	8088	8009	7972	8079	8147	8070	8070	8020	8079	8018	8040	8036	7978	7865	7967
653.11	0	8124	8194	8201	8120	8143	8153	8181	8145	8148	8170	8119	8079	8090	8091	8125	8090	8171	8177	8089	8105	8102	8118	8091	8133	8080	8100	8116	8096	8075	8169	8061	8100	8019	8026	8121	8132	8036	8142	8024	8242	8109	8010	8093	8015	8052	8071	8064	8136
653.54	0	8552	8586	8613	8663	8677	8632	8586	8622	8624	8586	8600	8596	8570	8597	8598	8518	8545	8544	8637	8609	8644	8527	8568	8625	8457	8515	8580	8534	8590	8665	8528	8494	8556	8507	8524	8561	8535	8632	8559	8511	8424	8576	8477	8488	8506	8518	8607	8568
653.971	0	8443	8508	8465	8471	8495	8489	8520	8481	8490	8452	8464	8404	8460	8486	8415	8415	8549	8532	8438	8418	8417	8453	8357	8440	8456	8454	8333	8492	8366	8411	8350	8370	8360	8450	8440	8344	8431	8440	8464	8369	8423	8344	8384	8430	8323	8403	8425	8464
654.402	0	9003	8999	8907	8977	8793	8932	8907	8888	8949	8878	8882	8886	8811	8927	8943	8896	8916	8860	8938	8805	8937	8796	8900	8898	8920	8832	8896	8932	8815	8875	8856	8779	8893	8874	8845	8840	8837	8779	8870	8760	8835	8732	8711	8863	8851	8789	8845	8782
654.833	0	9008	9002	9000	9005	8916	8940	8975	9007	8940	9040	8922	8948	8905	8944	8943	9023	8996	9012	8979	8923	8917	8984	8928	9003	8966	8907	8909	9018	9033	8990	8879	8972	8902	8943	8895	8961	8886	8909	8912	8895	8873	8851	8856	8902	8799	8863	8957	8826
655.264	0	9215	9164	9241	9278	9174	9205	9212	9210	9326	9184	9176	9272	9196	9195	9114	9224	9216	9200	9227	9218	9122	9084	9192	9176	9157	9172	9212	9181	9195	9183	9157	9254	9220	9182	9178	9144	9145	9177	9155	9084	9138	9145	9172	9081	9158	9117	9145	9145
655.695	0	9318	9430	9262	9333	9325	9466	9339	9378	9482	9385	9330	9314	9289	9319	9308	9384	9453	9395	9303	9346	9417	9386	9317	9346	9346	9404	9325	9435	9314	9387	9328	9322	9267	9338	9347	9343	9345	9392	9329	9274	9326	9244	9286	9232	9241	9250	9272	9289
656.126	0	9608	9642	9576	9523	9533	9563	9555	9638	9475	9580	9471	9514	9560	9436	9519	9598	9506	9544	9518	9468	9496	9540	9520	9490	9540	9465	9509	9554	9526	9503	9474	9438	9564	9447	9537	9523	9533	9462	9495	9503	9462	9473	9411	9479	9426	9409	9509	9544
656.557	0	9702	9530	9608	9520	9635	9611	9638	9558	9621	9578	9624	9593	9598	9571	9600	9688	9557	9612	9510	9489	9578	9610	9585	9526	9518	9485	9576	9575	9460	9456	9624	9618	9509	9487	9542	9506	9624	9482	9505	9502	9509	9527	9551	9583	9468	9628	9521	9483
656.989	0	10142	10021	10053	10144	9980	10062	9920	10098	10065	9948	10049	9970	10045	9982	9942	9982	9992	9992	10103	10014	9935	10003	10029	10042	9970	10042	9872	10028	9939	10034	10005	9973	10042	10017	9994	9957	9866	10050	9911	10021	9905	9956	10002	9967	9980	10004	10013	9874
657.42	0	10302	10309	10330	10317	10295	10291	10258	10346	10303	10305	10310	10277	10317	10342	10237	10185	10268	10370	10322	10233	10263	10280	10336	10202	10306	10283	10225	10207	10236	10229	10238	10318	10253	10194	10217	10230	10284	10225	10220	10237	10214	10248	10123	10226	10159	10304	10202	10280
657.851	0	10595	10590	10548	10501	10444	10577	10466	10570	10463	10575	10513	10529	10542	10532	10382	10384	10580	10469	10546	10365	10511	10508	10538	10444	10446	10457	10410	10529	10519	10416	10511	10420	10438	10446	10470	10452	10450	10528	10438	10485	10381	10429	10532	10562	10422	10381	10370	10367
658.282	0	10737	10847	10863	10850	10882	10828	10867	10787	10804	10884	10878	10747	10718	10773	10678	10831	10728	10789	10739	10685	10773	10706	10661	10747	10761	10808	10776	10688	10751	10801	10783	10782	10740	10772	10632	10700	10771	10703	10709	10762	10667	10811	10683	10698	10658	10715	10811	10651
658.714	0	10908	11005	11020	10909	10972	10952	10874	10916	10963	11014	10932	11004	10966	10895	10940	10850	10914	11027	10868	10984	11000	10967	10850	10875	10851	10926	10865	10857	10860	10738	10815	10908	10844	10829	10845	10820	10899	10849	10737	10801	10816	10687	10804	10821	10813	10837	10908	10827
659.145	0	11161	11174	11161	11178	11160	11068	11108	11176	11169	11149	11103	11243	11089	11087	11108	11151	11046	11134	11101	11098	11094	11004	11071	11184	11076	11001	11125	11057	11133	11089	11016	10946	11109	11203	11156	11017	11036	11013	11050	10990	11030	11052	11148	11045	11057	11092	10939	10994
659.576	0	11469	11454	11484	11464	11426	11481	11461	11383	11375	11496	11465	11451	11443	11376	11487	11386	11421	11470	11502	11369	11401	11372	11452	11375	11420	11354	11397	11418	11520	11335	11423	11351	11430	11375	11342	11289	11379	11323	11363	11341	11325	11377	11394	11343	11336	11443	11294	11331
660.008	0	11858	11942	11837	11851	11848	11821	11729	11790	11848	11780	11726	11770	11762	11772	11801	11873	11826	11767	11807	11705	11725	11755	11835	11770	11771	11792	11803	11806	11784	11788	11733	11704	11759	11719	11707	11731	11873	11822	11742	11742	11662	11662	11793	11777	11778	11624	11780	11695
660.439	0	12182	12154	12123	12093	12065	12146	12232	12065	12203	12086	12151	12207	12128	12207	12108	12000	12220	12114	12101	12169	12037	12157	12050	12125	12034	12062	12061	12128	12088	12107	11998	12143	12092	12047	12094	12077	12033	12057	12116	12094	12065	11999	11992	12053	12001	12003	12030	12150
660.871	0	12159	12209	12146	12106	12145	12217	12077	12257	12132	12168	12129	12134	12121	12097	12203	12066	12016	12105	12115	12145	12054	12051	12027	12076	11986	12074	12019	11989	12216	12068	12040	12045	12146	12069	12190	12099	12049	11992	12031	12041	12026	12043	12216	12055	12039	12028	12005	11964
661.302	0	12446	12460	12462	12402	12472	12414	12472	12484	12484	12352	12367	12332	12352	12475	12291	12341	12414	12368	12343	12290	12230	12456	12396	12444	12354	12322	12407	12301	12379	12301	12320	12383	12328	12360	12281	12320	12382	12307	12270	12359	12240	12272	12336	12312	12184	12194	12268	12368
661.734	0	12787	12697	12784	12752	12755	12806	12700	12624	12859	12667	12762	12784	12751	12878	12712	12715	12685	12715	12766	12744	12723	12746	12705	12731	12744	12766	12715	12629	12795	12673	12715	12600	12676	12652	12727	12616	12680	12625	12682	12544	12657	12630	12609	12586	12580	12569	12651	12657
662.165	0	13102	13147	13030	12984	13162	13130	13080	13076	13064	13077	13087	13052	13075	13009	12925	12969	13006	13168	12925	13018	12969	13000	13044	13050	13060	13064	13120	12961	13074	12968	12982	13022	12919	13041	12940	13033	13059	13005	13001	12905	13025	12910	13021	12966	12900	12840	12904	12946
662.597	0	13389	13493	13506	13581	13508	13416	13429	13491	13384	13334	13419	13505	13343	13332	13343	13476	13397	13400	13445	13422	13366	13422	13331	13357	13228	13381	13406	13419	13419	13386	13297	13386	13321	13464	13338	13183	13333	13399	13368	13256	13244	13332	13383	13202	13264	13224	13290	13364
663.029	0	13565	13694	13631	13724	13605	13773	13630	13599	13634	13695	13664	13611	13547	13576	13624	13641	13616	13531	13692	13612	13626	13606	13558	13644	13545	13681	13508	13604	13576	13487	13538	13582	13636	13579	13606	13496	13543	13435	13579	13556	13532	13472	13608	13522	13424	13469	13420	13531
663.461	0	14059	13946	13865	14017	13885	14002	14103	13941	13967	13918	13859	13900	13884	13889	13920	13801	13981	13914	13913	13878	13816	13830	13864	13851	13915	13852	13784	13881	13909	13730	13861	13810	13874	13843	13962	13813	13844	13791	13872	13872	13857	13811	13890	13955	13761	13723	13855	13794
663.892	0	14306	14225	14204	14386	14286	14279	14225	14314	14282	14236	14252	14348	14235	14302	14250	14162	14166	14233	14165	14200	14223	14248	14232	14201	14188	14207	14235	14294	14219	14146	14163	14206	14221	14079	14085	14253	14010	14169	14136	14130	14073	14037	14156	14177	14074	14076	14024	14077
664.324	0	14774	14893	14758	14758	14758	14756	14782	14734	14705	14776	14669	14709	14739	14707	14812	14646	14687	14747	14699	14617	14677	14585	14616	14776	14550	14633	14708	14598	14555	14664	14571	14702	14675	14664	14664	14590	14551	14618	14445	14536	14617	14663	14639	14568	14546	14550	14615	14532
664.756	0	14879	14982	14951	14960	14999	14903	14808	14913	14858	14892	14887	14955	14794	14759	14810	14818	14800	14846	14802	14812	14884	14831	14739	14748	14861	14861	14812	14768	14723	14735	14724	14860	14737	14849	14781	14808	14683	14824	14675	14757	14756	14749	14637	14730	14767	14699	14727	14622
665.188	0	15539	15545	15556	15477	15535	15475	15459	15466	15532	15639	15562	15575	15400	15402	15474	15359	15451	15423	15471	15495	15472	15459	15464	15350	15407	15313	15402	15458	15324	15391	15424	15432	15289	15299	15428	15343	15461	15387	15527	15487	15307	15350	15291	15364	15277	15311	15415	15403
665.62	0	15698	15700	15781	15619	15731	15826	15713	15669	15657	15756	15681	15719	15656	15647	15642	15717	15761	15643	15613	15577	15665	15590	15584	15628	15538	15569	15608	15560	15535	15576	15632	15551	15628	15535	15650	15569	15545	15507	15561	15624	15569	15539	15506	15510	15461	15384	15543	15593
666.052	0	15866	15794	15664	15721	15926	15953	15864	15894	15867	15808	15769	15848	15732	15661	15765	15718	15701	15772	15705	15685	15802	15759	15668	15709	15800	15727	15644	15743	15621	15767	15775	15730	15719	15731	15633	15694	15753	15664	15651	15592	15679	15744	15629	15640	15761	15651	15696	15540
666.484	0	16472	16420	16338	16447	16325	16398	16418	16389	16313	16485	16365	16428	16364	16377	16390	16400	16248	16380	16368	16462	16329	16251	16282	16358	16387	16211	16425	16349	16334	16241	16276	16175	16263	16228	16353	16265	16259	16321	16290	16337	16208	16326	16184	16175	16268	16184	16219	16253
666.916	0	16861	16914	16952	16891	16814	16904	16811	16901	16916	16926	16804	16895	16808	16806	16856	16734	16975	16882	16831	16822	16788	16731	16816	16687	16738	16755	16777	16711	16793	16714	16640	16623	16781	16736	16760	16660	16720	16666	16718	16602	16698	16542	16605	16696	16609	16688	16670	16558
667.348	0	17000	17074	16998	17067	17033	16996	17004	17056	16854	17013	17026	16951	17001	16928	16871	16972	16824	16784	16915	16888	17058	16876	16832	16860	16884	16785	16857	16775	16899	16867	16928	16944	16756	16905	16847	16829	16810	16937	16788	16776	16789	16758	16820	16698	16756	16752	16688	16826
667.78	0	17421	17537	17521	17402	17455	17474	17400	17565	17452	17518	17287	17333	17427	17439	17412	17445	17324	17330	17272	17298	17368	17343	17291	17266	17266	17256	17349	17443	17272	17249	17338	17316	17366	17225	17147	17265	17193	17164	17284	17290	17302	17150	17325	17232	17172	17307	17163	17037
668.212	0	17849	17992	17875	17884	17884	17923	17888	17846	17880	17770	17893	17867	17762	17900	17849	17889	17843	17901	17754	17800	17705	17844	17749	17883	17731	17797	17865	17741	17752	17754	17647	17718	17733	17833	17738	17725	17810	17618	17780	17725	17629	17656	17636	17712	17592	17730	17593	17573
668.644	0	18264	18273	18309	18242	18175	18306	18057	18281	18277	18331	18184	18270	18104	18168	18208	18161	18332	18274	18113	18233	18239	18243	18152	18081	18008	18028	18069	18146	18115	18097	18220	18124	18044	17985	18060	18142	18064	18105	18047	18098	18036	18168	18140	18123	18138	18070	17990	18025
669.077	0	18494	18661	18416	18398	18370	18443	18525	18378	18338	18489	18408	18460	18268	18530	18241	18344	18433	18400	18382	18380	18388	18388	18344	18377	18289	18398	18301	18236	18227	18264	18344	18274	18297	18133	18201	18310	18343	18162	18205	18267	18263	18310	18171	18176	18259	18163	18185	18242
669.509	0	18881	18739	18755	18842	18773	18678	18730	18668	18728	18675	18726	18618	18642	18578	18614	18507	18622	18682	18574	18520	18622	18500	18524	18545	18573	18503	18389	18476	18556	18517	18598	18611	18514	18313	18462	18527	18506	18472	18454	18619	18452	18548	18519	18210	18377	18315	18396	18456
669.941	0	19170	19225	19213	19070	19070	19237	19190	19132	19217	19199	19105	19174	19110	19085	19039	19238	19154	19046	19086	19179	19174	19066	19133	18984	19117	19092	19080	19171	19022	18986	18980	19064	19051	19051	18985	18927	19057	19106	19114	18949	19072	18795	19001	18895	18934	18960	18920	19008
670.374	0	19400	19360	19375	19287	19403	19375	19394	19334	19293	19289	19302	19313	19277	19204	19300	19197	19300	19214	19283	19214	19193	19268	19189	19171	19362	19086	19181	19197	19145	19156	19121	19008	19141	19103	19135	19199	19153	19140	19091	19115	19105	19122	19155	19070	19069	19030	19145	19096
670.806	0	20150	20090	20018	20146	20017	20231	20070	20213	20085	19960	19905	20070	20088	19976	20018	19968	19990	19904	20062	19940	19868	19950	20024	19923	19962	19822	19828	19889	20008	19860	19922	19826	19898	19777	19877	19878	19802	19873	19749	19786	19806	19791	19804	19957	19929	19828	19710	19773
671.238	0	20278	20333	20194	20260	20265	20298	20183	20089	20170	20292	20288	20205	20210	20046	20225	20198	20246	20056	20098	19962	20140	19982	19968	20048	20164	20135	20097	20109	20046	19947	19951	20020	20131	19924	19891	19935	20133	19915	19914	19898	19903	20047	19894	19876	19850	19963	20002	19957
671.671	0	20479	20571	20536	20339	20537	20487	20623	20609	20620	20484	20520	20366	20431	20388	20390	20338	20400	20402	20310	20390	20367	20421	20379	20424	20344	20221	20420	20228	20432	20406	20336	20394	20521	20415	20314	20339	20216	20168	20207	20293	20233	20176	20354	20129	20224	20237	20243	20377
672.103	0	21003	21227	21168	21110	21072	20932	20974	20989	21226	21089	21029	21027	20950	20955	21012	20931	20951	20993	20958	20976	20798	20878	20991	20948	20806	20951	21017	20934	20878	20864	20795	20938	20740	20943	21028	20952	20828	20896	20986	20958	20778	20716	20872	20700	20762	20755	20754	20656
672.536	0	21387	21281	21372	21275	21316	21257	21262	21407	21277	21293	21326	21315	21324	21231	21170	21193	21324	21266	21140	21244	21224	21082	21166	21157	21080	21179	21135	21215	21223	21150	21149	21078	21133	21085	21166	21057	21092	21110	21048	21031	21089	20957	21003	20998	21045	21084	21002	21051
672.969	0	21692	21512	21688	21568	21604	21583	21710	21619	21652	21490	21570	21586	21604	21421	21468	21637	21507	21503	21574	21421	21548	21449	21475	21460	21599	21411	21519	21422	21577	21530	21453	21397	21269	21427	21313	21455	21392	21419	21397	21395	21181	21317	21451	21231	21241	21332	21538	21306
673.401	0	22001	21978	21892	21869	21877	21804	22066	21780	21864	21877	21841	21795	21789	21830	21769	21775	21702	21792	21805	21867	21860	21761	21760	21810	21662	21550	21843	21791	21740	21721	21724	21741	21700	21598	21733	21674	21742	21640	21642	21641	21580	21627	21707	21483	21688	21576	21604	21547
673.834	0	22207	22097	22053	22069	21987	22069	22178	22013	21999	22124	21941	22068	22110	21963	22014	22068	21939	22177	21966	21876	21871	21918	21966	21945	22038	21811	21834	21952	21853	21874	21955	21904	21957	21858	21800	21861	21771	21820	21845	21673	21887	21763	21829	21778	21781	21812	21723	21844
674.266	0	22611	22469	22506	22481	22427	22595	22437	22471	22408	22460	22311	22485	22469	22235	22484	22294	22334	22319	22415	22408	22444	22194	22360	22342	22313	22296	22245	22285	22435	22302	22217	22361	22214	22271	22195	22253	22214	22199	22051	22148	22233	22214	22275	22185	22254	22236	22211	22156
674.699	0	23131	23203	22896	22916	22940	22991	22992	22882	22832	22955	22995	22726	22842	22655	22783	22922	22856	22749	22896	22867	22841	22888	22794	22815	22848	22637	22677	22726	22709	22790	22904	22760	22715	22659	22705	22694	22598	22623	22763	22850	22528	22549	22630	22738	22563	22669	22660	22379
675.132	0	23270	23131	23233	23155	23122	23121	23288	23088	23175	23242	23170	23130	23179	23177	23062	23134	23006	23185	22982	23016	23026	23158	23079	23018	23025	22939	22968	22921	22947	22974	22989	23041	22822	22860	22867	22948	22840	22840	22840	23068	22837	22844	22788	22920	22912	22914	22900	22757
675.565	0	23345	23405	23512	23381	23454	23489	23394	23388	23501	23399	23353	23277	23289	23353	23208	23221	23279	23401	23287	23276	23361	23282	23308	23086	23257	23180	23134	23309	23074	23285	23189	23083	23121	23229	23178	23296	23032	23263	23135	23118	23192	23110	22977	22910	23161	23086	23039	22928
675.998	0	23663	23897	23807	23703	23692	23787	23858	23759	23809	23661	23665	23753	23724	23612	23551	23747	23640	23451	23698	23491	23535	23650	23654	23560	23506	23610	23600	23495	23686	23530	23561	23597	23540	23513	23372	23542	23298	23402	23338	23433	23341	23462	23456	23341	23393	23360	23400	23349
676.431	0	24066	23886	23917	23830	23818	23705	23810	23835	23718	23890	23908	23738	23702	23750	23634	23707	23854	23686	23812	23709	23661	23843	23772	23615	23558	23639	23583	23684	23658	23651	23656	23740	23771	23774	23526	23540	23539	23692	23643	23601	23528	23520	23381	23403	23430	23374	23534	23404
676.863	0	24482	24275	24268	24207	24179	24341	24187	24345	24229	24218	24334	24304	24168	24222	24158	24236	24117	24162	24305	24131	24225	24154	24039	23969	24066	24031	23907	24022	24106	24009	23916	24042	23977	24088	23970	24054	24026	23982	23950	23980	24136	23894	23909	23879	23960	24063	23768	23883
677.296	0	24577	24555	24476	24478	24515	24497	24582	24485	24529	24386	24544	24457	24612	24365	24371	24246	24420	24327	24258	24322	24408	24391	24361	24328	24329	24194	24262	24358	24318	24208	24142	24303	24076	24204	24379	24149	24237	24219	24099	24146	24154	24072	24264	24118	24044	24135	24249	24006
677.729	0	24729	24790	24854	24677	24683	24733	24612	24640	24652	24697	24687	24522	24758	24692	24558	24579	24675	24577	24600	24478	24564	24403	24551	24492	24508	24633	24536	24492	24464	24517	24445	24338	24450	24550	24365	24355	24334	24440	24495	24399	24499	24202	24390	24335	24367	24324	24131	24310
678.162	0	25085	25042	25230	25209	25012	25204	25117	25122	25128	25121	25167	24976	24952	25059	24999	25022	24973	24885	24991	24860	24966	25005	24899	24910	24850	24930	25000	24922	24883	24842	24868	25053	24783	24883	24723	24841	24836	24771	24879	24766	24705	24838	24784	24686	24802	24668	24640	24839
678.595	0	25453	25477	25282	25471	25320	25362	25332	25354	25340	25279	25292	25357	25240	25231	25221	25228	25168	25184	25352	25273	25190	25083	25392	25032	25194	25060	25090	25062	25089	25104	24931	25115	24853	25034	25036	25033	25196	24909	25109	24909	24899	24964	24882	24857	24920	25006	24937	24950
679.029	0	25203	25329	25168	25203	25228	25204	25225	25174	25232	25187	25146	25209	25161	25186	25093	24997	25119	25067	25099	24963	25095	25035	25018	24966	25000	25035	24941	24996	24959	24900	25023	24882	24903	24846	24866	24868	24871	24908	24888	24826	24985	24838	24811	24745	24814	24780	24913	24848
679.462	0	25522	25318	25442	25353	25458	25352	25392	25422	25373	25573	25323	25423	25314	25430	25377	25251	25274	25304	25343	25200	25166	25270	25291	25207	25169	25152	25106	25220	25361	25144	25208	25299	25188	25186	25222	25235	25181	25278	25055	25053	24987	24963	25080	25129	25173	25132	25030	25163
679.895	0	25912	25817	25774	25629	25699	25719	25635	25684	25774	25763	25653	25748	25629	25406	25595	25673	25601	25471	25696	25455	25401	25518	25560	25533	25562	25610	25419	25466	25413	25589	25605	25395	25432	25430	25319	25458	25298	25462	25332	25299	25454	25478	25317	25301	25301	25160	25212	25382
680.328	0	26041	26051	26091	25948	26058	26146	25996	26009	25972	25986	26074	26058	26042	25825	26014	25882	26024	25881	25916	25833	25965	25723	25848	26029	25823	25805	25809	26044	25731	25863	25707	25680	25813	25695	25904	25733	25768	25737	25464	25669	25671	25616	25657	25519	25683	25756	25667	25672
680.761	0	26157	26143	26045	26056	26226	26180	26110	26252	25990	26136	25997	25962	25954	25875	25934	25750	25946	26023	25970	25929	25797	25765	26013	25958	25817	25861	25892	25840	25834	25900	25840	25761	25763	25872	25809	25802	25842	25791	25869	25698	25755	25519	25746	25719	25674	25806	25686	25656
681.195	0	26104	26027	25974	25935	25908	25964	26017	26026	25832	25743	25779	25715	25928	25813	25776	25910	25702	25832	25822	25801	25863	25780	25865	25840	25824	25620	25674	25767	25742	25675	25711	25651	25545	25771	25704	25669	25672	25652	25757	25695	25616	25690	25508	25448	25444	25608	25407	25683
681.628	0	26145	26139	26066	26152	26115	26058	25994	26057	26107	26100	26043	26073	25930	26036	25941	25979	26121	25804	25957	26058	25951	26000	25960	25893	25962	25785	25921	25798	25944	25850	25803	25923	25996	25675	25870	25782	25736	25798	25785	25788	25784	25836	25670	25599	25704	25626	25779	25781
682.061	0	26231	26108	26100	26118	26109	25937	25999	26070	25999	26222	25954	26025	25960	25938	25933	25964	25853	26026	25898	25848	25972	25829	26027	25912	25768	25740	25765	25917	26021	25801	25707	25774	25979	25780	25968	25992	25807	25833	25759	25785	25839	25553	25672	25569	25679	25761	25696	25657
682.495	0	26139	26228	26094	26243	26058	26217	26106	26155	26091	26041	25987	26043	26074	25928	26040	25923	26060	26062	25959	26023	25793	25956	25950	25976	25873	25753	25978	25679	25893	25860	25801	25745	25855	25806	25633	25775	25765	25723	25631	25753	25716	25710	25695	25641	25744	25692	25759	25662
682.928	0	26452	26563	26609	26455	26395	26456	26633	26362	26438	26377	26330	26353	26347	26224	26362	26382	26348	26349	26264	26114	26126	26319	26203	26319	26216	26186	26221	26112	26281	26185	26217	26137	26234	26121	26182	26364	26117	26184	26101	26109	26062	26043	26131	26068	26010	26080	25950	26137
683.362	0	26387	26273	26307	26198	26191	26312	26325	26004	26210	26208	26179	26056	26165	26127	26197	26037	26143	26227	25990	26252	26017	26077	26104	26191	25967	25939	26074	26043	25947	25971	25995	26007	25989	25903	25835	26067	26057	25981	25915	25866	25921	25836	25893	25747	25944	25846	25811	25884
683.795	0	26365	26288	26380	26264	26328	26296	26280	26351	26410	26312	26252	26279	26164	26204	26130	26330	26259	26163	26203	26149	26175	26188	26233	26018	26050	26106	26036	26048	26129	26061	26030	25944	26071	26054	26049	26213	26056	25872	25878	26079	25995	26086	25752	25818	25961	25932	25986	25998
684.229	0	26609	26443	26464	26473	26268	26290	26371	26080	26210	26311	26122	26305	26374	26196	26154	26110	26123	26202	26195	26180	26281	26181	26201	26074	26122	26089	26188	26136	26080	26117	26098	25951	26107	25951	26001	26004	25975	25874	25961	25942	25901	26024	26045	25877	25950	26003	25985	26058
684.662	0	26383	26605	26600	26416	26603	26463	26531	26480	26499	26314	26352	26264	26244	26427	26402	26406	26469	26301	26354	26225	26392	26353	26360	26505	26319	26339	26220	26440	26275	26189	26166	26189	26248	26333	26399	26383	25927	26303	26092	26110	26155	26037	26123	26103	26146	26037	26013	26078
685.096	0	26911	26806	26762	26712	26700	26646	26766	26542	26804	26628	26900	26714	26675	26715	26691	26537	26635	26436	26600	26556	26519	26765	26490	26473	26502	26473	26547	26566	26502	26544	26370	26565	26338	26449	26376	26386	26364	26208	26353	26472	26227	26499	26269	26364	26328	26334	26296	26195
685.53	0	26495	26642	26387	26572	26313	26420	26443	26590	26515	26406	26305	26368	26370	26413	26203	26275	26348	26379	26391	26288	26241	26169	26182	26171	26326	26156	26168	26252	26289	26091	26132	26039	26044	26109	26119	26048	26162	25979	26016	26143	26136	26174	26115	25896	26036	25997	26052	26016
685.963	0	26592	26370	26533	26530	26526	26474	26400	26411	26428	26282	26387	26452	26355	26304	26172	26214	26146	26214	26331	26292	26268	26284	26252	26313	26245	26210	26080	26177	26059	26142	26177	26187	26133	26050	26136	26244	26130	25891	26222	26125	26049	26029	26123	26040	26083	26141	26104	26068
686.397	0	26451	26488	26501	26507	26410	26610	26451	26346	26427	26435	26236	26236	26378	26192	26310	26353	26360	26239	26369	26202	26224	26192	26105	26188	26255	26248	26209	26251	26180	26237	26022	26262	26315	26152	26273	26108	26061	26143	26200	26002	26116	26030	26079	26015	25904	25968	26044	26057
686.831	0	26241	26195	26259	26210	26168	26115	26206	26233	26176	26118	26008	26108	26096	25987	25970	26164	26024	26032	25941	26001	26079	26097	25952	25930	25964	25993	25949	25971	25818	25880	25830	25954	25919	26032	25966	25691	25760	25838	25729	25848	25973	25820	25806	25802	25866	25733	25829	25728
687.265	0	26139	26043	26122	26062	25933	26093	25971	25953	25942	26013	25933	25862	25851	25926	25926	25848	25982	25894	25834	25826	25760	25736	25862	25774	25814	25778	25701	25824	25685	25696	25667	25764	25810	25782	25790	25619	25754	25758	25722	25844	25577	25661	25723	25620	25610	25628	25427	25606
687.699	0	26142	26371	26380	26259	26133	26266	26227	26170	26280	26086	26301	26034	26221	25955	26028	26046	26000	26011	26124	25992	26030	25950	26019	25781	25894	25970	25971	26050	26027	26056	26002	25956	25969	25964	26077	25872	25941	25906	25808	25983	25870	25946	25847	25761	25851	25846	25776	25776
688.133	0	26114	25889	25761	25869	25936	25833	25797	25921	25899	25835	25914	25834	25734	25819	25806	25896	25807	25713	25709	25838	25728	25634	25706	25691	25730	25686	25725	25610	25650	25552	25592	25531	25686	25545	25738	25567	25598	25457	25625	25588	25544	25474	25369	25474	25460	25434	25357	25476
688.567	0	26102	25881	25874	25906	25790	25784	25908	25836	25887	25786	25921	25823	25829	25736	25755	25861	25605	25832	25880	25604	25593	25669	25650	25777	25766	25584	25505	25721	25698	25536	25555	25668	25585	25624	25632	25491	25613	25672	25551	25584	25514	25446	25528	25427	25400	25384	25506	25603
689	0	25926	25878	25923	25838	25882	26001	25739	25827	25768	25808	25803	25760	25774	25732	25650	25773	25694	25833	25659	25796	25706	25611	25707	25693	25634	25748	25740	25644	25573	25613	25624	25647	25534	25582	25562	25590	25571	25488	25624	25720	25393	25368	25517	25508	25456	25472	25603	25518
689.435	0	25865	25736	25809	25718	25718	25811	25793	25632	25573	25899	25846	25623	25724	25583	25587	25651	25693	25680	25736	25537	25408	25690	25484	25549	25538	25528	25563	25672	25577	25670	25422	25560	25402	25428	25425	25359	25381	25438	25486	25527	25286	25549	25294	25498	25336	25440	25357	25294
689.869	0	25578	25440	25486	25471	25427	25412	25404	25358	25496	25381	25389	25349	25351	25500	25308	25237	25346	25240	25268	25331	25313	25296	25302	25136	25173	25170	25140	25010	25176	25056	25172	25017	25221	25133	25172	25153	25134	24977	25033	25053	25104	25137	25000	25096	25152	24984	24984	25012
690.303	0	25383	25432	25437	25236	25294	25458	25389	25369	25263	25454	25287	25300	25256	25373	25371	25194	25215	25263	25270	25398	25176	25164	25362	25275	25193	25130	25078	25176	25137	25136	25053	25127	25059	24929	25055	24972	24980	25213	25007	25049	25004	24997	25066	24913	25038	25006	25069	24926
690.737	0	25254	25345	25348	25291	25365	25331	25330	25312	25159	25199	25176	25192	25283	25132	25192	25237	25258	25018	25017	24999	25065	25027	25179	25192	25025	24966	25064	25054	24898	25098	25104	24994	25144	24991	24936	24972	24960	24889	24828	25086	25024	24862	24868	24977	24846	24936	24932	24900
691.171	0	25298	25265	25255	25052	25265	25241	25168	25233	25216	25000	25019	25077	25188	25218	25044	25067	24993	24988	25033	24914	24946	24892	24895	24853	25033	24917	25007	25096	25051	24886	24944	25001	24849	24800	24878	24882	24881	24801	24949	24913	24800	24901	24760	24861	24723	24710	24698	24905
691.605	0	25037	25041	25049	24989	24895	24860	24904	24906	24856	24937	24827	24789	24835	24594	24939	24762	24821	24955	24850	24814	24682	24684	24813	24622	24813	24786	24639	24812	24626	24753	24630	24689	24789	24641	24655	24636	24587	24606	24557	24359	24579	24555	24608	24578	24610	24572	24592	24443
692.039	0	24769	24720	24862	24719	24657	24844	24638	24812	24620	24738	24589	24773	24781	24667	24500	24482	24733	24426	24667	24548	24571	24568	24477	24595	24570	24517	24627	24633	24606	24638	24507	24537	24506	24500	24486	24392	24410	24447	24399	24428	24585	24505	24271	24272	24383	24362	24272	24493
692.474	0	24546	24642	24568	24596	24438	24546	24547	24597	24482	24574	24504	24431	24433	24313	24369	24366	24288	24453	24563	24301	24372	24329	24358	24335	24133	24452	24350	24423	24383	24338	24485	24328	24240	24248	24127	24218	24133	24120	24240	24179	24353	24146	24124	24030	24038	23915	24020	24229
692.908	0	24304	24180	24353	24371	24354	24215	24388	24293	24359	24255	24281	24224	24169	24271	24149	24242	24308	24139	24248	24275	24256	24250	24178	24141	24128	24063	24262	24132	24089	24127	24040	24100	24024	24034	24184	24123	23913	24114	24085	23951	24025	24004	24026	24104	23896	24041	23906	23962
693.342	0	24428	24145	24212	24282	24115	24136	24146	24169	24161	24200	24036	24076	24147	24044	24082	24111	24100	23990	24131	23990	24033	24015	23992	24044	24156	23886	23938	24022	24075	23875	23924	23809	24016	24053	23936	24026	23995	23907	23848	23738	23902	23865	23857	23788	23755	23913	23863	23796
693.777	0	24203	24094	24027	24099	24082	24104	24145	24101	24111	24124	23963	23897	24079	24054	23919	23920	23984	24092	24008	23857	23936	23960	23944	23820	23843	23896	23703	23866	23997	23956	23668	23710	23785	23904	23878	23873	23769	23752	23587	23786	23704	23704	23634	23720	23756	23810	23650	23720
694.211	0	24014	23868	23935	23789	23810	24017	23897	23853	23724	23740	23891	23725	23775	23748	23693	23759	23686	23772	23693	23656	23632	23618	23671	23803	23614	23709	23549	23644	23570	23583	23718	23505	23663	23748	23616	23661	23636	23497	23487	23551	23439	23406	23566	23517	23454	23460	23374	23380
694.646	0	23680	23542	23594	23427	23553	23578	23492	23508	23449	23380	23422	23343	23354	23428	23396	23373	23371	23380	23394	23513	23365	23321	23376	23256	23384	23333	23232	23310	23265	23250	23458	23108	23260	23194	23298	23172	23357	23306	23126	23064	23173	23192	23112	23121	23168	23081	23094	23218
695.08	0	23538	23418	23530	23526	23506	23432	23450	23484	23325	23554	23484	23367	23262	23438	23293	23392	23319	23414	23368	23239	23208	23395	23434	23351	23151	23294	23256	23347	23208	23157	23135	23156	23288	23347	23194	23306	23234	23200	23052	23169	23196	23134	22957	23086	23177	23190	23149	23177
695.515	0	23138	23357	23169	23200	23276	23179	23235	23275	23278	23100	23220	23181	23178	23172	23000	23039	23158	23045	23128	23087	23114	23065	23123	23034	23106	23023	23055	23115	23027	22851	23045	23079	23068	23069	22974	22980	22904	22925	22885	23003	22941	22684	22906	22861	22836	22821	22866	22772
695.949	0	23023	23000	23007	23076	22961	22964	23038	23086	23011	22953	23109	22991	22923	22995	22938	23004	22877	22795	22899	22902	22856	22909	22911	22887	22788	22776	22829	22792	22869	22788	22783	22824	22804	22800	22635	22820	22856	22725	22708	22604	22645	22710	22675	22627	22573	22675	22666	22749
696.384	0	22901	22760	22779	22810	22790	22704	22657	22696	22707	22876	22648	22644	22649	22688	22652	22486	22694	22594	22628	22593	22528	22753	22651	22568	22586	22451	22616	22456	22643	22521	22682	22445	22486	22543	22585	22502	22488	22439	22465	22400	22382	22478	22544	22441	22419	22376	22351	22442
696.818	0	22569	22576	22525	22587	22539	22532	22540	22404	22514	22402	22550	22425	22544	22577	22468	22402	22380	22468	22401	22393	22554	22420	22327	22369	22360	22412	22323	22365	22250	22253	22294	22412	22384	22244	22217	22304	22330	22160	22082	22189	22247	22276	22148	22373	22178	22202	22301	22200
697.253	0	22450	22253	22335	22374	22352	22343	22347	22343	22349	22306	22378	22381	22243	22216	22144	22244	22220	22286	22239	22271	22111	22085	22138	22036	22191	22177	22109	22264	22165	22140	21986	22153	22134	21997	22009	22115	22050	22070	21843	22068	22162	22116	22017	21901	21985	21971	21978	21815
697.688	0	22297	22288	22232	22224	22061	22164	22214	22119	22204	22214	22053	22095	22190	22054	22078	22061	22003	22082	22002	22033	21959	22110	21989	21976	22086	21989	21997	22017	21961	22003	21895	21932	21962	21852	21988	21952	21814	21891	21770	21803	21774	21861	21770	21826	21627	21930	21754	21849
698.123	0	21838	21949	21912	21750	21836	21966	21879	21856	21841	21770	21887	21862	21935	21787	21828	21791	21726	21728	21839	21653	21742	21734	21720	21701	21654	21785	21610	21540	21568	21730	21690	21554	21676	21740	21474	21648	21404	21418	21571	21514	21537	21583	21591	21512	21525	21601	21372	21576
698.557	0	21563	21592	21512	21603	21538	21480	21558	21475	21486	21527	21560	21500	21526	21455	21282	21324	21420	21405	21475	21393	21490	21363	21378	21287	21229	21422	21329	21403	21403	21387	21312	21347	21323	21344	21270	21317	21337	21174	21277	21274	21326	21123	21142	21233	21266	21167	21385	21134
698.992	0	21568	21521	21434	21397	21517	21453	21434	21410	21522	21375	21394	21345	21432	21400	21154	21304	21338	21306	21297	21423	21309	21178	21316	21348	21388	21300	21170	21259	21393	21364	21316	21251	21345	21199	21295	21356	21145	21171	21318	21122	21251	21061	21182	21263	21208	21227	21162	21074
699.427	0	21054	21126	21005	20911	21128	20961	20992	21002	20935	20919	20975	21022	20841	20901	20842	20741	21029	20912	20989	20864	20846	20858	20814	20856	20814	20628	20889	20800	20881	20757	20834	20776	20844	20855	20776	20773	20810	20687	20766	20606	20687	20693	20582	20699	20602	20699	20491	20689
699.862	0	21064	20996	21012	21023	20886	21040	20901	20967	20910	20985	20895	20827	20942	20906	20802	20924	20820	20926	20925	20844	20846	20936	20873	20834	20869	20717	20681	20837	20790	20764	20732	20793	20716	20787	20738	20751	20626	20740	20733	20756	20620	20614	20791	20674	20651	20624	20579	20634
700.297	0	20843	20695	20818	20856	20827	20902	20943	20718	20778	20739	20806	20657	20880	20740	20664	20691	20668	20616	20730	20724	20576	20623	20734	20657	20613	20609	20546	20528	20779	20689	20607	20634	20445	20643	20697	20502	20553	20422	20534	20350	20425	20420	20536	20446	20549	20521	20445	20442
700.732	0	20449	20325	20474	20369	20255	20408	20436	20231	20350	20221	20366	20228	20382	20162	20260	20239	20259	20282	20259	20140	20219	20253	20201	20268	20244	20076	20109	20163	20082	20083	20220	20096	19992	20016	20044	20100	19989	20148	19988	20126	20069	19894	19960	20022	19953	20047	20092	20083
701.167	0	20363	20256	20293	20206	20232	20229	20195	20221	20137	20275	20112	20094	20270	20157	20180	20150	20104	20080	20093	20152	20300	20029	20252	20262	20030	20095	20065	20016	20098	20024	20074	19983	20075	20068	19955	19929	20143	20175	20040	20025	19931	19884	19937	19914	19891	19827	19894	19887
701.602	0	20086	20038	19932	19890	19880	19981	19988	19973	19909	20008	19953	19914	19965	19838	19861	19928	19823	19806	19887	19770	19876	19920	19887	19966	19928	19839	19730	19939	19802	19791	19893	19813	19752	19755	19726	19760	19691	19765	19784	19615	19629	19688	19717	19692	19606	19632	19721	19540
702.037	0	20077	20049	20034	19905	20060	20123	20067	20083	20037	19984	19950	20061	19836	19986	20022	19862	19883	19878	19917	19819	20036	19868	19999	20015	19878	19905	19875	19865	20007	20006	19761	19893	19656	19741	19752	19842	19826	19719	19852	19674	19759	19727	19571	19779	19748	19669	19774	19755
702.472	0	19640	19691	19796	19672	19774	19806	19681	19696	19608	19618	19690	19583	19487	19546	19563	19419	19481	19578	19440	19521	19536	19429	19589	19545	19565	19438	19540	19530	19514	19441	19528	19333	19341	19337	19325	19413	19392	19388	19368	19421	19392	19403	19262	19371	19370	19370	19381	19268
702.907	0	19270	19395	19370	19174	19174	19225	19276	19289	19249	19279	19222	19381	19129	19258	19240	19220	19266	19259	19232	19292	19188	19266	19169	19256	19250	19222	19195	19077	19193	19203	19173	19044	19220	19014	19064	19162	19183	19108	19095	19211	19146	19001	18928	19010	19042	19003	19091	19042
703.342	0	19113	19060	19232	19170	19000	19172	19125	18911	19059	18972	19087	19116	19026	18930	19035	18924	19016	19019	19140	18817	19061	18942	18949	19051	18972	18879	18804	18991	19030	18905	18777	18947	18896	18877	18802	18773	18781	18832	18748	18847	18884	18910	18853	18760	18703	18758	18879	18717
703.778	0	18935	18908	19086	18708	18930	18895	18828	18898	19016	18927	18984	18816	18861	18849	18958	18729	18884	18786	18872	18692	18791	18973	18836	18683	18722	18627	18732	18654	18716	18609	18638	18639	18725	18684	18836	18690	18544	18735	18735	18534	18691	18606	18652	18683	18578	18727	18755	18696
704.213	0	18742	18677	18698	18734	18809	18687	18680	18780	18645	18600	18712	18535	18581	18577	18634	18632	18664	18672	18750	18529	18626	18495	18653	18532	18612	18556	18609	18468	18522	18589	18532	18441	18541	18496	18639	18461	18544	18600	18454	18506	18445	18529	18418	18448	18328	18492	18396	18449
704.648	0	18538	18395	18443	18365	18477	18357	18414	18502	18454	18347	18317	18340	18397	18269	18301	18202	18367	18190	18338	18197	18192	18274	18223	18201	18303	18296	18160	18393	18156	18254	18239	18170	18203	18144	18300	18211	18151	18067	18120	18104	18116	18117	18138	18130	18038	18134	18261	18045
705.084	0	18364	18331	18315	18416	18301	18302	18213	18306	18349	18392	18348	18191	18301	18141	18276	18214	18141	18287	18171	18249	18266	18191	18152	18100	18293	18212	18274	18092	18249	18161	18104	18127	18123	18121	18124	18033	18208	17974	18146	18011	18060	18036	18101	18034	18159	18030	17996	18016
705.519	0	17801	17802	17808	17785	17754	17877	17762	17728	17734	17884	17801	17685	17676	17741	17805	17702	17666	17780	17765	17781	17715	17582	17674	17726	17682	17637	17570	17563	17567	17665	17555	17710	17538	17745	17579	17734	17760	17668	17554	17584	17611	17592	17640	17638	17508	17531	17583	17521
705.954	0	17782	17685	17750	17652	17668	17618	17711	17650	17649	17508	17640	17678	17472	17595	17549	17554	17524	17581	17503	17546	17527	17526	17543	17481	17492	17494	17579	17536	17618	17544	17476	17572	17471	17444	17489	17480	17342	17388	17370	17304	17400	17407	17354	17273	17411	17294	17417	17499
706.39	0	17342	17371	17250	17371	17148	17353	17253	17292	17312	17161	17331	17165	17330	17194	17148	17296	17213	17101	17198	17187	17181	17142	17200	17136	17296	17122	17098	17296	17199	17210	17088	17043	17097	17102	17045	17080	17084	17029	17121	17052	16909	16993	17141	17008	16990	17065	16986	16827
706.825	0	17116	16965	17032	17185	17070	17138	17181	17101	17033	17009	16975	17068	17123	17011	17066	17081	17037	17032	17106	16936	16881	17059	16937	17006	16913	16935	16986	16954	16953	16978	16849	16989	16874	16933	16986	16975	17001	17019	16830	16886	16851	16854	16862	16837	16904	16882	16920	16843
707.261	0	16941	16935	16892	16836	16800	16876	16849	16843	16789	16835	16756	16820	16688	16840	16808	16828	16759	16754	16872	16754	16665	16696	16911	16646	16657	16670	16642	16725	16785	16632	16591	16646	16678	16687	16591	16729	16688	16658	16594	16685	16591	16553	16579	16642	16649	16520	16572	16658
707.696	0	16553	16565	16636	16598	16580	16703	16509	16568	16674	16605	16409	16641	16543	16444	16443	16354	16609	16535	16564	16383	16412	16452	16525	16491	16463	16447	16524	16404	16397	16371	16420	16349	16392	16347	16373	16322	16450	16348	16352	16387	16292	16286	16432	16280	16323	16422	16291	16313
708.132	0	16360	16387	16260	16340	16251	16221	16181	16351	16173	16178	16358	16296	16272	16229	16162	16129	16253	16267	16195	16141	16172	16233	16112	16146	16102	16172	16068	16091	16125	16100	16186	16036	16147	16045	15997	16112	16061	16173	16145	16000	15841	15876	15944	15926	16047	15999	16008	15956
708.568	0	16145	16046	16079	15967	15858	16104	15994	16022	15966	16018	15972	16013	16054	15922	15924	15834	15985	15919	16009	15972	15965	15954	15906	15844	15939	15815	15913	15877	15889	15875	15778	15851	15887	15800	15782	15765	15922	15878	15796	15907	15819	15855	15647	15877	15832	15795	15754	15797
709.003	0	15578	15644	15568	15565	15599	15576	15591	15716	15592	15516	15516	15512	15455	15613	15500	15480	15498	15561	15433	15421	15506	15438	15550	15500	15438	15532	15418	15416	15449	15396	15358	15419	15488	15420	15354	15417	15392	15430	15558	15292	15386	15389	15389	15391	15296	15361	15399	15377
709.439	0	15642	15418	15505	15524	15481	15536	15454	15525	15601	15607	15610	15433	15601	15496	15400	15550	15566	15494	15487	15438	15470	15342	15277	15411	15417	15282	15246	15435	15332	15417	15341	15356	15360	15274	15333	15286	15330	15316	15383	15373	15250	15305	15240	15127	15253	15272	15336	15369
709.875	0	15328	15364	15333	15336	15254	15244	15214	15388	15296	15227	15352	15168	15247	15225	15189	15188	15353	15353	15128	15218	15298	15163	15268	15306	15218	15197	15052	15183	15125	15153	15126	15213	15292	15235	15103	15133	15177	15106	15151	14990	15067	15113	15103	15040	15059	15071	15250	15032
710.31	0	15072	15075	14945	14992	15082	15014	15162	14983	15121	15036	14961	14961	14984	14909	14980	14866	14898	14824	14960	14991	14859	14876	14776	14827	14875	14875	14904	14800	14842	14975	14891	14822	14666	14848	14887	14847	14819	14794	14802	14700	14778	14742	14805	14819	14741	14758	14866	14764
710.746	0	14846	14868	14821	14748	14847	14879	14787	14862	14810	14731	14737	14661	14709	14746	14752	14706	14706	14842	14806	14706	14762	14685	14587	14567	14624	14601	14648	14686	14634	14615	14632	14639	14650	14801	14714	14660	14555	14631	14589	14509	14546	14487	14643	14525	14584	14488	14518	14559
711.182	0	14210	14233	14136	14147	14180	14146	14225	14188	14116	14191	14111	14052	14116	14052	14193	14194	14220	14112	14139	14155	14106	14114	14026	14050	14085	14014	13913	14127	14076	14118	14019	14011	14058	14028	14057	13956	13960	13948	13962	13887	13972	13841	13926	14044	13896	13924	13997	13983
711.618	0	14442	14392	14317	14385	14420	14354	14222	14359	14287	14437	14367	14323	14260	14350	14237	14276	14303	14230	14286	14231	14226	14244	14291	14330	14266	14134	14226	14181	14291	14177	14195	14192	14235	14168	14120	14214	14034	14174	14120	13968	14215	14018	14008	14118	14139	14088	14238	14117
712.054	0	13762	13884	13737	13680	13798	13825	13757	13704	13708	13680	13683	13695	13751	13686	13705	13662	13720	13663	13648	13624	13633	13748	13743	13674	13594	13555	13631	13724	13614	13711	13563	13426	13650	13610	13593	13594	13576	13446	13641	13611	13604	13630	13570	13538	13555	13561	13608	13524
712.49	0	13578	13532	13506	13523	13422	13570	13414	13469	13556	13586	13441	13422	13520	13505	13551	13499	13498	13394	13418	13336	13344	13400	13478	13410	13473	13360	13448	13397	13375	13432	13374	13337	13381	13359	13357	13308	13283	13349	13297	13385	13235	13194	13378	13246	13297	13275	13339	13243
712.926	0	13379	13384	13343	13363	13312	13253	13370	13271	13280	13267	13260	13290	13240	13285	13222	13132	13248	13112	13128	13234	13255	13218	13345	13199	13138	13219	13144	13156	13198	13154	13121	13185	13142	13167	13082	13279	13147	13096	13201	13136	13183	13185	13128	13104	13218	13043	13180	13134
713.362	0	12953	12920	12862	12872	12900	12867	13018	12955	12848	12905	12869	12884	12764	12856	12837	12883	12866	12927	12717	12835	12821	12894	12856	12880	12733	12710	12784	12809	12863	12824	12664	12728	12808	12843	12675	12747	12727	12813	12645	12713	12731	12765	12728	12578	12735	12736	12712	12654
713.798	0	12671	12687	12637	12677	12669	12639	12684	12604	12601	12625	12639	12607	12667	12541	12580	12614	12571	12655	12687	12548	12590	12510	12648	12632	12657	12541	12543	12552	12649	12643	12712	12504	12597	12484	12584	12530	12489	12431	12436	12641	12504	12552	12490	12482	12538	12441	12461	12516
714.234	0	12954	12823	12810	12870	12800	12830	12834	12799	12873	12798	12830	12794	12755	12700	12744	12806	12838	12746	12861	12658	12745	12772	12711	12813	12680	12664	12745	12581	12790	12741	12768	12678	12760	12661	12623	12712	12745	12699	12625	12728	12655	12602	12655	12695	12644	12715	12664	12693
714.67	0	12201	12300	12265	12185	12188	12186	12168	12088	12126	12100	12266	12155	12181	12148	12302	12118	12154	12166	12090	12220	12115	12159	12139	12086	12121	12131	12040	12171	12051	11976	12121	12035	11974	12025	11951	12148	12044	12070	11968	11907	12052	12047	12002	12063	11920	12001	11988	12053
715.106	0	11848	11723	11710	11660	11873	11740	11785	11640	11661	11832	11790	11742	11697	11711	11767	11708	11714	11664	11646	11695	11672	11765	11693	11676	11611	11574	11637	11676	11613	11652	11632	11750	11666	11614	11708	11597	11709	11524	11619	11654	11576	11561	11632	11562	11521	11665	11528	11556
715.543	0	11773	11791	11761	11686	11718	11749	11678	11632	11662	11706	11661	11606	11703	11556	11609	11647	11711	11646	11745	11608	11549	11631	11668	11690	11586	11636	11727	11566	11610	11578	11560	11587	11645	11584	11654	11636	11598	11558	11577	11632	11526	11483	11534	11528	11546	11568	11519	11536
715.979	0	11357	11272	11279	11262	11180	11260	11280	11411	11133	11370	11321	11291	11217	11256	11270	11267	11253	11171	11212	11225	11217	11214	11283	11277	11100	11172	11190	11216	11197	11146	11132	11092	11161	11142	11182	11210	11141	11240	11127	11208	11126	11002	11025	11139	11086	11234	11100	11137
716.415	0	11200	11350	11212	11338	11304	11305	11131	11190	11250	11378	11197	11232	11228	11229	11144	11192	11112	11118	11147	11182	11266	11221	11207	11148	11194	11104	11304	11166	11086	11240	11109	11240	11099	11231	11074	11094	11082	11119	11014	11124	11102	11122	10963	11054	11101	11083	10955	11097
716.851	0	11161	11185	11271	11162	11084	11131	11124	11113	10989	11083	11159	11112	11219	11128	11082	11175	11198	11091	11118	11133	11057	11036	11018	11082	11041	10941	11018	11082	11025	10984	11054	11038	11108	11098	10952	11086	10902	10908	10930	11113	10897	10979	10954	10966	10919	10852	10942	10986
717.288	0	10590	10619	10788	10638	10598	10591	10624	10628	10627	10584	10549	10707	10669	10643	10578	10550	10565	10594	10579	10560	10590	10500	10577	10558	10589	10456	10532	10480	10569	10616	10530	10577	10472	10546	10364	10499	10539	10451	10456	10490	10458	10446	10455	10569	10540	10474	10514	10507
717.724	0	11053	11025	10989	10940	10984	10884	10920	11017	10939	10945	10947	10893	11046	10850	10944	10922	10993	10967	10956	10969	10942	10924	10917	10966	10892	10929	10961	10922	10900	10859	10818	10938	10894	11027	10808	10857	10852	10914	10772	10866	11037	10843	10840	10868	10845	10774	10902	10813
718.161	0	10240	10293	10227	10172	10205	10160	10173	10112	10301	10181	10145	10185	10130	10150	10214	10116	10113	10076	10197	10157	10187	10092	9993	10108	10059	10001	10019	10079	10104	10068	10072	10095	10073	10110	10165	10050	10121	10036	9999	10122	9961	10056	10126	10049	10125	10035	10049	9944
718.597	0	10002	9908	9868	9970	9837	9858	9914	9916	9894	9870	9837	9922	9827	9953	9841	9939	9819	9899	9908	9686	9852	9794	9878	9804	9809	9812	9779	9862	9812	9823	9808	9754	9717	9733	9736	9806	9752	9718	9815	9736	9810	9707	9698	9775	9664	9723	9786	9692
719.034	0	9759	9729	9704	9714	9732	9670	9692	9595	9646	9574	9653	9606	9644	9640	9552	9654	9712	9544	9584	9637	9543	9547	9491	9474	9511	9576	9592	9487	9617	9548	9531	9606	9503	9656	9577	9572	9608	9529	9493	9544	9469	9542	9521	9475	9498	9488	9525	9601
719.47	0	9342	9500	9385	9427	9345	9343	9329	9336	9352	9375	9375	9357	9428	9355	9304	9314	9301	9249	9288	9353	9355	9294	9340	9346	9322	9229	9279	9343	9320	9249	9252	9264	9270	9265	9308	9108	9288	9202	9184	9287	9209	9249	9186	9217	9222	9235	9169	9253
719.907	0	9376	9368	9444	9387	9439	9367	9435	9477	9518	9412	9429	9247	9356	9401	9388	9371	9372	9395	9409	9434	9355	9350	9341	9384	9364	9281	9417	9294	9344	9349	9346	9254	9340	9268	9328	9388	9272	9214	9316	9245	9282	9218	9329	9332	9324	9306	9292	9332
720.343	0	9156	9140	9114	9058	9187	9131	9081	9101	9167	9120	9112	9176	9071	9060	9085	9154	9099	9088	9124	9096	9017	9096	9075	9016	9078	8972	8957	9048	9041	9030	9006	9018	8989	9062	9039	9049	8992	9022	8969	8960	9039	9039	8894	8907	8957	9020	9059	9073
720.78	0	8921	9022	8820	8933	8885	8955	8925	8740	8922	8878	8928	8799	8886	8874	8839	8842	8906	8782	8895	8827	8821	8869	8927	8964	8849	8826	8713	8799	8887	8856	8779	8827	8847	8849	8777	8794	8849	8835	8798	8738	8766	8829	8724	8849	8775	8792	8714	8806
721.217	0	8762	8759	8886	8828	8817	8718	8780	8769	8807	8877	8741	8796	8832	8780	8700	8775	8803	8828	8728	8773	8744	8767	8745	8703	8733	8782	8770	8700	8732	8737	8750	8769	8722	8685	8719	8695	8688	8680	8693	8677	8712	8748	8653	8640	8685	8728	8696	8796
721.653	0	8506	8509	8486	8451	8468	8486	8404	8509	8418	8528	8536	8533	8432	8418	8447	8541	8536	8505	8492	8449	8467	8462	8433	8455	8390	8373	8332	8406	8450	8484	8362	8336	8355	8368	8428	8454	8407	8388	8335	8385	8314	8312	8419	8417	8343	8445	8380	8405
722.09	0	8575	8611	8605	8600	8668	8589	8567	8616	8540	8538	8605	8454	8485	8611	8520	8506	8557	8565	8626	8473	8481	8573	8614	8529	8470	8502	8580	8436	8438	8461	8418	8500	8499	8494	8428	8421	8450	8500	8477	8510	8517	8524	8435	8543	8508	8390	8411	8489
722.527	0	8162	8021	8008	7979	8074	8061	8123	8046	8056	8011	8019	8024	7997	8047	8067	8000	8006	7969	8019	7896	8010	8076	7998	8058	7984	7999	7906	8029	7943	7869	7928	7885	8030	7933	7900	7882	8052	7928	7904	7919	7955	7892	7986	7855	7941	7940	7900	7964
722.964	0	7913	7970	7914	7980	7972	7949	7925	7906	7888	7871	7977	7932	7883	7893	7908	7932	7882	7907	7893	7890	7917	7900	7810	7882	7891	7864	7935	7949	7898	7871	7933	7816	7971	7921	7854	7876	7899	7877	7838	7922	7800	7810	7923	7835	7905	7696	7858	7884
723.401	0	7687	7667	7654	7701	7608	7720	7605	7577	7659	7594	7586	7637	7598	7600	7606	7595	7685	7620	7570	7568	7609	7602	7596	7604	7602	7517	7583	7561	7551	7593	7555	7535	7538	7657	7511	7583	7523	7582	7492	7513	7521	7626	7507	7564	7652	7523	7536	7513
723.837	0	7538	7545	7493	7526	7656	7526	7584	7591	7454	7513	7504	7531	7525	7473	7505	7560	7547	7501	7435	7551	7442	7391	7467	7378	7590	7428	7495	7422	7483	7459	7460	7507	7383	7490	7524	7450	7459	7483	7507	7468	7389	7483	7412	7448	7376	7423	7372	7363
724.274	0	7305	7298	7218	7261	7286	7322	7288	7201	7260	7237	7240	7191	7220	7228	7166	7212	7230	7150	7149	7234	7188	7196	7228	7240	7209	7227	7169	7144	7233	7212	7276	7188	7169	7192	7128	7169	7128	7144	7165	7124	7143	7157	7183	7123	7203	7134	7210	7177
724.711	0	7096	7141	7077	6994	7057	6965	7017	7142	7067	7003	7036	7024	7034	7039	7059	7085	6984	7097	6981	7019	7052	7029	6979	7003	7000	7039	6987	6988	7072	6946	6937	7037	6947	7023	6913	6998	7029	6966	6987	6952	7068	7021	6995	6934	6898	6959	6960	6958
725.148	0	7247	7158	7272	7275	7186	7221	7268	7289	7276	7238	7258	7247	7284	7190	7227	7227	7183	7157	7254	7133	7214	7176	7124	7142	7131	7155	7216	7187	7253	7252	7179	7135	7148	7252	7113	7177	7171	7094	7110	7089	7237	7115	7117	7155	7199	7136	7110	7116
725.585	0	6889	6921	6894	6912	6950	6958	6842	6997	6900	6949	6971	6950	6861	6911	6921	6872	6858	6842	6850	6832	6815	6808	6842	6852	6748	6816	6857	6884	6845	6876	6849	6896	6906	6801	6867	6811	6768	6849	6829	6805	6920	6808	6814	6893	6877	6742	6854	6852
726.022	0	6907	6945	6994	6917	6921	6963	6928	6913	6909	6894	6885	6953	6944	6815	6872	6893	6891	6899	6854	6898	6862	6865	6932	6841	6911	6867	6898	6842	6884	6857	6904	6910	6875	6901	6876	6865	6917	6867	6853	6758	6867	6911	6818	6834	6923	6818	6873	6799
726.459	0	6761	6604	6630	6635	6646	6690	6710	6704	6668	6591	6613	6658	6662	6678	6630	6642	6640	6626	6568	6616	6681	6646	6655	6622	6636	6603	6630	6610	6638	6586	6613	6642	6650	6635	6594	6606	6626	6630	6636	6647	6600	6610	6590	6599	6644	6601	6659	6606
726.897	0	6502	6488	6555	6510	6559	6488	6455	6540	6477	6383	6516	6462	6516	6549	6472	6443	6488	6504	6481	6512	6454	6433	6427	6517	6502	6433	6413	6428	6478	6483	6415	6426	6432	6474	6483	6452	6478	6407	6445	6486	6463	6461	6400	6392	6434	6436	6436	6320
727.334	0	6389	6339	6389	6362	6363	6248	6404	6377	6312	6333	6364	6370	6305	6305	6312	6341	6285	6345	6235	6271	6272	6347	6306	6295	6226	6212	6326	6287	6313	6309	6308	6301	6341	6310	6296	6293	6321	6336	6225	6286	6203	6299	6223	6343	6269	6323	6251	6349
727.771	0	6108	6084	6092	6149	6081	6066	6127	6155	6109	6106	6145	6096	6081	6124	6050	6101	6101	6027	6018	6137	6057	6094	6073	6134	6139	6015	6099	5985	6058	6045	6009	5999	6094	6024	6143	6036	6070	6060	6086	6088	6040	5982	6017	6059	6012	6074	6021	6024
728.208	0	6282	6230	6201	6236	6242	6217	6272	6232	6246	6264	6202	6168	6207	6219	6206	6244	6262	6251	6154	6197	6250	6239	6225	6187	6174	6159	6250	6178	6170	6149	6181	6160	6241	6154	6194	6164	6173	6184	6174	6082	6237	6208	6123	6182	6161	6198	6142	6175
728.646	0	5974	5986	6030	6013	6050	6026	6009	6006	6008	6091	6005	5969	6011	6001	5947	6000	5965	5939	5993	6040	5942	5983	6026	5990	6018	5995	5915	5980	6026	5941	5941	5995	6058	6005	6027	5974	5999	6065	5962	5966	5896	5952	5992	5951	5945	5928	5956	5958
729.083	0	6070	6011	5943	6022	6031	6008	5942	5928	5990	5971	5979	6045	6004	6017	5978	5981	6014	5985	5983	5983	6013	5938	5976	5944	5948	5920	5947	5914	5978	5886	5946	5951	5896	5923	5925	6010	5909	5957	5935	5919	5909	5942	5952	5894	5974	5904	5951	5881
729.52	0	5754	5813	5639	5720	5688	5766	5722	5747	5780	5766	5679	5657	5747	5718	5741	5684	5669	5706	5711	5679	5658	5675	5645	5709	5599	5662	5678	5646	5683	5667	5640	5652	5673	5656	5627	5666	5700	5583	5654	5711	5635	5680	5710	5716	5635	5669	5607	5598
729.958	0	5709	5711	5634	5660	5702	5656	5643	5644	5622	5612	5668	5580	5615	5663	5694	5641	5685	5604	5608	5586	5647	5635	5645	5676	5563	5566	5637	5593	5657	5546	5568	5603	5624	5597	5550	5570	5631	5639	5612	5603	5561	5603	5622	5520	5590	5554	5632	5584
730.395	0	5314	5263	5277	5207	5335	5258	5286	5274	5301	5304	5224	5266	5235	5300	5278	5272	5215	5240	5280	5247	5297	5177	5248	5296	5178	5204	5192	5248	5233	5274	5260	5156	5278	5254	5273	5243	5228	5233	5209	5238	5255	5189	5261	5176	5266	5265	5233	5221
730.832	0	5274	5318	5323	5309	5338	5309	5272	5310	5320	5315	5254	5317	5327	5381	5216	5283	5260	5263	5260	5307	5328	5239	5316	5288	5301	5277	5311	5250	5306	5257	5250	5258	5241	5309	5326	5274	5310	5280	5219	5302	5260	5306	5297	5273	5266	5267	5309	5247
731.27	0	5377	5318	5322	5391	5293	5273	5286	5402	5300	5392	5240	5362	5304	5354	5264	5331	5317	5283	5325	5372	5212	5279	5263	5249	5309	5293	5265	5294	5295	5293	5275	5264	5217	5266	5250	5232	5263	5248	5177	5322	5285	5208	5315	5209	5256	5304	5279	5253
731.708	0	5044	5064	5125	5126	5054	5071	5079	5053	5091	5090	5004	5046	5068	5057	5052	5085	5038	5046	5048	5048	5067	5028	5039	5020	5059	5039	5056	5041	5024	5071	5084	5010	5058	5052	5072	4994	5064	5020	5053	5014	5026	4964	5016	4986	5064	5068	5019	5026
732.145	0	5107	5135	5062	5037	5063	5121	5091	5120	5068	5074	5089	5087	5094	5073	5155	5057	5100	5060	5081	5067	5046	5077	4976	5053	5110	5091	4990	4996	5077	5074	5060	5019	5032	5111	5050	5056	5075	5028	5029	5036	4987	4994	5044	5027	5020	5078	5023	5061
732.583	0	4964	4972	4922	4945	4953	4953	4972	4995	4917	4966	4977	4971	4955	4933	4954	4931	4949	4950	4902	4952	4963	4955	4970	4967	4900	4908	4934	4865	4920	4936	4870	4947	4952	4947	4958	4894	4966	4859	4922	4870	4879	4853	4852	4893	4943	4884	4940	4906
733.02	0	4880	4841	4896	4935	4860	4850	4774	4859	4888	4887	4838	4838	4887	4834	4817	4879	4848	4849	4885	4850	4861	4837	4857	4841	4873	4829	4872	4861	4849	4853	4750	4771	4823	4810	4832	4827	4832	4782	4811	4862	4833	4802	4854	4857	4836	4850	4862	4848
733.458	0	4798	4773	4768	4825	4739	4846	4746	4809	4771	4801	4860	4771	4794	4811	4751	4802	4794	4767	4826	4734	4837	4827	4754	4809	4805	4718	4790	4750	4839	4735	4884	4732	4827	4752	4813	4826	4814	4667	4767	4758	4740	4728	4731	4806	4817	4766	4811	4786
733.896	0	4801	4783	4749	4793	4757	4831	4696	4719	4768	4767	4717	4745	4776	4779	4740	4801	4777	4689	4737	4760	4747	4700	4747	4689	4753	4709	4818	4716	4733	4802	4737	4691	4718	4757	4735	4764	4745	4719	4773	4724	4714	4684	4674	4690	4729	4668	4741	4697
734.333	0	4686	4722	4701	4801	4779	4769	4690	4778	4689	4785	4726	4704	4807	4725	4758	4736	4696	4788	4725	4770	4733	4799	4787	4708	4750	4765	4698	4686	4749	4728	4783	4753	4758	4776	4698	4725	4764	4715	4728	4783	4748	4756	4734	4720	4691	4629	4779	4766
734.771	0	4489	4591	4467	4538	4539	4559	4505	4559	4578	4498	4503	4472	4511	4525	4542	4533	4552	4552	4499	4454	4545	4509	4484	4482	4520	4529	4489	4508	4510	4520	4478	4457	4510	4561	4479	4508	4539	4491	4543	4463	4497	4512	4447	4502	4489	4484	4423	4525
735.209	0	4368	4402	4390	4416	4356	4463	4430	4398	4412	4405	4376	4392	4424	4417	4379	4434	4428	4389	4394	4332	4379	4367	4398	4383	4378	4344	4362	4347	4399	4392	4394	4428	4338	4358	4385	4366	4367	4341	4347	4364	4305	4366	4370	4435	4349	4330	4401	4396
735.647	0	4527	4569	4587	4481	4525	4543	4493	4528	4477	4481	4561	4464	4493	4487	4529	4536	4523	4508	4531	4531	4491	4537	4494	4536	4501	4495	4477	4501	4491	4564	4488	4481	4506	4508	4494	4473	4515	4483	4479	4527	4457	4555	4467	4531	4546	4529	4529	4463
736.085	0	4309	4329	4232	4306	4293	4321	4287	4237	4261	4306	4299	4305	4293	4222	4325	4251	4254	4336	4248	4285	4250	4288	4264	4289	4255	4316	4267	4233	4341	4283	4251	4232	4253	4234	4336	4290	4293	4328	4234	4272	4194	4250	4302	4218	4246	4284	4250	4238
736.523	0	4413	4303	4270	4339	4307	4293	4354	4364	4351	4392	4413	4397	4325	4267	4270	4334	4362	4283	4305	4325	4330	4305	4239	4267	4337	4254	4369	4337	4270	4318	4298	4299	4318	4276	4248	4290	4294	4308	4231	4311	4320	4346	4242	4299	4306	4268	4298	4280
736.961	0	4196	4195	4210	4206	4208	4136	4190	4249	4206	4158	4252	4155	4193	4206	4204	4162	4192	4178	4172	4095	4166	4210	4174	4159	4166	4118	4136	4112	4134	4216	4121	4181	4170	4166	4198	4156	4104	4156	4180	4181	4214	4128	4137	4163	4162	4180	4152	4169
737.399	0	4010	3968	3965	3977	4008	4000	4014	4047	4071	3960	4019	3969	4044	3950	4040	3953	4001	4006	3969	3965	3993	4041	3998	3987	3997	3992	3931	3940	4019	3968	3934	3948	3985	3930	4014	3967	4013	3927	3923	4026	3929	3935	3946	3948	3949	4007	3912	3975
737.837	0	4142	4064	4141	4088	4104	4046	4095	4056	4113	4122	4127	4084	4075	4100	4123	4111	4093	4162	4078	4035	4081	4099	4085	4125	4113	4059	4053	4006	4130	4071	4104	4056	4038	4023	4110	4111	4056	4084	4086	4044	4055	4096	4137	4044	4060	4101	4055	4100
738.275	0	3916	3965	3993	3953	3932	3958	4011	3974	4025	3999	3946	3992	3928	3979	3940	3957	3956	3993	3968	3983	3987	3955	3983	4038	3988	3947	3916	3937	3940	3959	3940	3982	3983	4015	3987	3910	3970	3926	3929	3955	3965	3907	3963	3961	3919	3974	3923	3954
738.713	0	3856	3880	3808	3832	3867	3888	3814	3790	3784	3820	3822	3778	3806	3808	3843	3824	3840	3825	3806	3809	3812	3790	3826	3834	3833	3822	3816	3772	3768	3824	3871	3849	3810	3761	3862	3810	3790	3784	3809	3809	3772	3812	3737	3790	3773	3840	3846	3785
739.151	0	3697	3657	3669	3601	3645	3656	3608	3649	3649	3645	3635	3626	3598	3685	3619	3621	3609	3658	3692	3647	3657	3658	3683	3615	3666	3607	3619	3593	3605	3638	3609	3603	3584	3590	3655	3663	3598	3592	3657	3596	3598	3659	3582	3598	3615	3606	3661	3642
739.589	0	3580	3612	3588	3657	3592	3663	3615	3584	3631	3619	3599	3638	3650	3559	3554	3602	3598	3592	3641	3594	3563	3573	3630	3553	3602	3599	3610	3604	3621	3586	3558	3603	3649	3509	3585	3573	3564	3578	3604	3632	3614	3603	3632	3592	3581	3605	3579	3593
740.027	0	3706	3723	3730	3685	3716	3699	3727	3715	3685	3698	3684	3734	3752	3695	3707	3625	3804	3689	3695	3742	3698	3655	3647	3728	3720	3675	3740	3673	3665	3693	3615	3725	3689	3684	3674	3628	3732	3737	3680	3700	3668	3700	3673	3638	3682	3663	3667	3671
740.465	0	3752	3730	3739	3763	3704	3747	3684	3721	3709	3700	3712	3723	3705	3692	3697	3761	3734	3804	3710	3717	3704	3705	3761	3760	3732	3746	3713	3730	3652	3704	3690	3677	3700	3649	3707	3710	3707	3709	3718	3688	3707	3695	3681	3707	3679	3663	3735	3708
740.904	0	3834	3844	3864	3852	3766	3809	3812	3785	3804	3785	3781	3765	3822	3763	3862	3736	3814	3703	3794	3826	3811	3812	3782	3824	3780	3788	3746	3743	3772	3779	3846	3770	3831	3791	3809	3778	3793	3746	3801	3772	3827	3779	3840	3764	3712	3777	3786	3812
741.342	0	3617	3563	3570	3628	3585	3599	3540	3566	3635	3595	3599	3590	3568	3576	3529	3573	3608	3578	3563	3549	3621	3599	3577	3580	3512	3582	3563	3599	3597	3613	3586	3574	3590	3556	3547	3546	3537	3613	3593	3549	3548	3590	3567	3538	3494	3509	3580	3613
741.78	0	3430	3454	3455	3435	3454	3430	3406	3416	3416	3392	3380	3467	3437	3409	3433	3381	3405	3444	3326	3427	3412	3365	3388	3418	3453	3440	3437	3379	3432	3371	3396	3459	3449	3445	3353	3440	3433	3411	3457	3415	3381	3411	3409	3432	3386	3399	3405	3405
742.219	0	3739	3692	3673	3672	3683	3690	3628	3613	3693	3625	3639	3650	3712	3640	3656	3685	3691	3658	3688	3672	3692	3662	3709	3683	3692	3668	3677	3694	3696	3624	3637	3719	3639	3665	3694	3669	3666	3701	3655	3667	3690	3661	3678	3692	3652	3608	3698	3677
742.657	0	3816	3723	3771	3763	3768	3797	3816	3734	3838	3825	3821	3775	3752	3800	3784	3787	3812	3738	3759	3754	3786	3820	3769	3750	3792	3816	3849	3755	3788	3797	3820	3797	3776	3772	3823	3834	3820	3723	3771	3754	3790	3795	3849	3828	3809	3729	3750	3788
743.096	0	3259	3270	3289	3323	3299	3272	3264	3291	3304	3291	3232	3317	3254	3292	3289	3286	3279	3313	3316	3262	3276	3311	3285	3231	3242	3272	3283	3284	3285	3313	3282	3267	3256	3240	3308	3245	3261	3271	3304	3266	3279	3262	3285	3291	3279	3242	3270	3282
743.534	0	3319	3331	3270	3325	3340	3298	3331	3320	3283	3250	3364	3308	3341	3339	3286	3313	3268	3306	3285	3297	3286	3348	3278	3330	3267	3367	3292	3317	3267	3299	3316	3287	3281	3277	3366	3273	3257	3292	3359	3281	3279	3210	3265	3284	3297	3320	3281	3348
743.973	0	3304	3346	3337	3306	3297	3331	3311	3338	3321	3294	3298	3295	3281	3317	3334	3309	3303	3295	3293	3247	3290	3309	3282	3284	3327	3331	3270	3307	3268	3330	3294	3357	3252	3316	3251	3281	3279	3288	3323	3292	3300	3290	3267	3249	3279	3273	3301	3320
744.411	0	3247	3192	3156	3210	3176	3203	3193	3210	3184	3197	3181	3128	3188	3171	3178	3219	3154	3129	3210	3261	3195	3134	3147	3200	3229	3185	3187	3199	3178	3126	3156	3150	3168	3132	3146	3140	3205	3154	3172	3197	3179	3180	3188	3183	3148	3238	3172	3159
744.85	0	3349	3302	3384	3341	3328	3398	3295	3338	3337	3368	3347	3323	3312	3301	3316	3391	3349	3341	3357	3348	3378	3321	3332	3369	3332	3331	3347	3292	3337	3337	3363	3292	3316	3316	3322	3332	3352	3350	3348	3339	3318	3280	3298	3353	3273	3330	3325	3370
745.288	0	3341	3316	3359	3322	3327	3308	3269	3356	3314	3337	3263	3325	3305	3315	3289	3329	3356	3320	3323	3333	3300	3286	3321	3312	3332	3297	3343	3269	3336	3293	3285	3297	3320	3372	3324	3339	3334	3324	3282	3314	3258	3318	3325	3311	3282	3265	3246	3336
745.727	0	3185	3138	3153	3141	3182	3171	3152	3210	3158	3154	3159	3140	3122	3144	3151	3186	3134	3156	3132	3185	3138	3114	3143	3140	3174	3159	3133	3137	3171	3120	3166	3132	3119	3170	3149	3137	3101	3144	3109	3134	3148	3138	3099	3098	3154	3150	3171	3123
746.166	0	3001	3062	3027	3052	3057	3049	3076	3059	3074	3074	3060	3043	3027	3098	3081	3038	3009	3090	3052	3039	3084	3064	2997	3022	3086	3078	3063	3037	3088	3035	3073	3014	3023	3044	3044	3042	3055	3001	3074	3032	3078	3080	3055	3062	3016	3065	3044	3059
746.604	0	3314	3233	3260	3276	3225	3244	3285	3283	3235	3282	3260	3234	3217	3210	3289	3242	3202	3280	3246	3246	3230	3244	3203	3279	3279	3240	3224	3272	3269	3295	3227	3229	3256	3229	3192	3267	3208	3224	3188	3229	3269	3243	3272	3209	3258	3240	3245	3283
747.043	0	2942	2942	2989	2926	2974	2912	2926	2899	2892	2955	2877	3007	2925	2912	2973	2923	2951	2927	2958	2912	2933	2924	2936	2914	2978	2919	2927	2963	2934	2923	2947	2936	2945	2940	2940	2923	2915	2894	2946	2899	2978	2937	2920	2908	2901	2958	2934	2971
747.482	0	2999	3035	3061	3035	3015	2988	3034	2991	3028	3048	2958	2979	3028	3017	3019	2990	2943	3020	3008	3013	2964	2990	3011	2979	2975	3012	2978	3013	2977	2984	3009	2998	3010	2981	2992	2952	3004	2972	3066	3013	2976	3044	3011	3010	2991	2970	3008	3006
747.921	0	2853	2839	2845	2839	2794	2852	2823	2833	2868	2840	2863	2817	2869	2778	2837	2835	2780	2840	2850	2831	2765	2831	2789	2840	2839	2827	2804	2854	2815	2841	2812	2845	2844	2801	2871	2814	2822	2860	2829	2834	2799	2797	2807	2839	2816	2774	2821	2843
748.36	0	2937	2930	2945	2929	2975	2978	2980	2981	2977	2916	2939	2988	2946	3012	2955	2975	2948	2918	2941	2993	2940	2994	2951	2948	2974	2939	2900	2958	2961	2951	2943	2959	2949	2956	2956	2923	2981	2925	2924	2948	2914	2984	2934	2954	2945	2954	2926	2968
748.798	0	2923	2916	2865	2861	2855	2889	2896	2871	2889	2841	2925	2964	2895	2921	2831	2897	2923	2914	2912	2845	2902	2878	2888	2893	2830	2914	2900	2883	2838	2863	2918	2884	2868	2877	2894	2904	2882	2842	2888	2900	2883	2911	2894	2874	2901	2898	2888	2892
749.237	0	2900	2910	2894	2886	2949	2882	2900	2942	2943	2902	2917	2924	2886	2943	2853	2938	2886	2867	2908	2918	2891	2901	2886	2898	2934	2898	2901	2925	2913	2863	2865	2909	2925	2910	2904	2886	2930	2855	2892	2901	2910	2894	2899	2923	2856	2855	2938	2885
749.676	0	2946	2954	2926	2930	2976	2945	2889	2923	2895	2911	2893	2907	2909	2876	2943	2896	2952	2897	2936	2915	2872	2929	2891	2916	2884	2926	2895	2963	2927	2918	2927	2937	2914	2904	2913	2896	2921	2926	2925	2952	2906	2917	2854	2928	2936	2903	2925	2931
750.115	0	2841	2859	2879	2870	2858	2858	2868	2866	2836	2858	2847	2823	2826	2862	2870	2862	2853	2834	2856	2851	2850	2813	2814	2833	2859	2827	2824	2804	2844	2881	2844	2824	2825	2821	2870	2808	2815	2847	2812	2879	2822	2850	2842	2827	2817	2850	2849	2854
750.554	0	2694	2712	2700	2655	2693	2658	2711	2688	2676	2706	2728	2713	2677	2677	2659	2662	2717	2691	2655	2702	2664	2723	2657	2712	2702	2677	2690	2706	2744	2689	2680	2673	2700	2726	2735	2640	2693	2686	2713	2692	2697	2716	2705	2687	2714	2651	2649	2655
750.993	0	2621	2628	2610	2603	2599	2636	2587	2648	2624	2574	2588	2583	2610	2561	2623	2597	2604	2541	2638	2614	2599	2580	2557	2612	2599	2611	2547	2610	2635	2616	2563	2594	2608	2579	2552	2637	2533	2559	2564	2619	2625	2632	2580	2580	2552	2581	2571	2568
751.433	0	2860	2862	2904	2906	2893	2916	2874	2961	2918	2884	2902	2875	2853	2932	2896	2912	2869	2893	2891	2893	2904	2906	2925	2897	2876	2905	2846	2892	2925	2899	2856	2905	2914	2850	2879	2900	2889	2908	2895	2930	2894	2858	2878	2818	2911	2832	2907	2889
751.872	0	2522	2618	2629	2597	2656	2635	2644	2654	2647	2641	2653	2635	2648	2624	2646	2605	2634	2556	2596	2666	2625	2648	2575	2629	2633	2618	2612	2642	2591	2635	2621	2625	2633	2651	2622	2638	2623	2586	2586	2592	2634	2574	2616	2602	2604	2550	2662	2606
752.311	0	2675	2619	2665	2673	2641	2668	2637	2669	2639	2625	2660	2671	2661	2629	2648	2598	2627	2685	2601	2610	2595	2585	2641	2682	2660	2655	2602	2604	2652	2604	2630	2646	2664	2619	2599	2606	2660	2609	2586	2634	2633	2668	2636	2642	2627	2632	2643	2671
[truncated: 1,204 more rows]
[truncated: 253 more columns]

## Sheet: Fig.2d
21735.4	27079.4	23286.9	27659.2	30110.3	20865.7	21736	15781.6	20726.7	24522.5	31306.4	19550.9	19262.1	15203.6	17403	18254.7	25181.6	24030.2	20242	17970.8	19027.1	22691.7	18384.7	15488	10355.4	15393.4	13982.9	13042.5	16601.5	13054.6	11889.9	13103	15230.7	12654.7	12900.1	12425.2	15522.8	11536.8	10393	9517.25	8875.67	1214.28	9098.15	11990.6	13764.1	17212	20734.7	29859.2	37411.4	44530.9
[truncated: 249 more rows]
[truncated: 200 more columns]

[truncated: 101 more sheets: Fig.2e, Fig.2f, Fig.2g, Fig.3a, Fig.3b, Fig.3c, Fig.3d, Fig.3e, Fig.4a, Fig.4b, Fig.4c, Fig.4d, Fig.4e, Fig.4f, Fig.4g, Fig.4h, Fig.5b, Fig.5c, Fig.5d, Fig.S1a …]
